# Supplementary material for: Application of Genotyping-by-Sequencing on Semiconductor Sequencing Platforms: A Comparison of Genetic and Reference-Based Marker Ordering in Barley
Source: PLoS One. 2013 Oct 3;8(10):e76925. doi: 10.1371/journal.pone.0076925 (PMC3789676; doi:10.1371/journal.pone.0076925)
Supplement: Table S1 — Sequence of 24 bar code adapters designed for Ion Torrent as used in this study. (XLSX) [file pone.0076925.s001.xlsx]

## Sheet: ion24
number	barcode	adapter_name	Top_Oligo Name	Top_Oligo_Sequence	Bottom_Oligo Name	oligo_bot	num	set	well_A01	well_01A	well	version	name
1	CTAAGGTAA	ion24_BC01_A01_CTAAGGTAA	BC01_TOP	CCCTGCGTGTCTCCGACTCAGCTAAGGTAACGATTGCA	BC01_BOT	ATCGTTACCTTAGCTGAGTCGGAGACACGCAGGG	101	ion24	A01	01A	1A	v1.0	BC01
2	TAAGGAGAA	ion24_BC02_B01_TAAGGAGAA	BC02_TOP	CCCTGCGTGTCTCCGACTCAGTAAGGAGAACGATTGCA	BC02_BOT	ATCGTTCTCCTTACTGAGTCGGAGACACGCAGGG	102	ion24	B01	01B	1B	v1.0	BC02
3	AAGAGGATT	ion24_BC03_C01_AAGAGGATT	BC03_TOP	CCCTGCGTGTCTCCGACTCAGAAGAGGATTCGATTGCA	BC03_BOT	ATCGAATCCTCTTCTGAGTCGGAGACACGCAGGG	103	ion24	C01	01C	1C	v1.0	BC03
4	TACCAAGAT	ion24_BC04_D01_TACCAAGAT	BC04_TOP	CCCTGCGTGTCTCCGACTCAGTACCAAGATCGATTGCA	BC04_BOT	ATCGATCTTGGTACTGAGTCGGAGACACGCAGGG	104	ion24	D01	01D	1D	v1.0	BC04
5	CAGAAGGAA	ion24_BC05_E01_CAGAAGGAA	BC05_TOP	CCCTGCGTGTCTCCGACTCAGCAGAAGGAACGATTGCA	BC05_BOT	ATCGTTCCTTCTGCTGAGTCGGAGACACGCAGGG	105	ion24	E01	01E	1E	v1.0	BC05
6	CTGCAAGTT	ion24_BC06_F01_CTGCAAGTT	BC06_TOP	CCCTGCGTGTCTCCGACTCAGCTGCAAGTTCGATTGCA	BC06_BOT	ATCGAACTTGCAGCTGAGTCGGAGACACGCAGGG	106	ion24	F01	01F	1F	v1.0	BC06
7	TTCGTGATT	ion24_BC07_G01_TTCGTGATT	BC07_TOP	CCCTGCGTGTCTCCGACTCAGTTCGTGATTCGATTGCA	BC07_BOT	ATCGAATCACGAACTGAGTCGGAGACACGCAGGG	107	ion24	G01	01G	1G	v1.0	BC07
8	TTCCGATAA	ion24_BC08_H01_TTCCGATAA	BC08_TOP	CCCTGCGTGTCTCCGACTCAGTTCCGATAACGATTGCA	BC08_BOT	ATCGTTATCGGAACTGAGTCGGAGACACGCAGGG	108	ion24	H01	01H	1H	v1.0	BC08
9	TGAGCGGAA	ion24_BC09_A02_TGAGCGGAA	BC09_TOP	CCCTGCGTGTCTCCGACTCAGTGAGCGGAACGATTGCA	BC09_BOT	ATCGTTCCGCTCACTGAGTCGGAGACACGCAGGG	109	ion24	A02	02A	2A	v1.0	BC09
10	CTGACCGAA	ion24_BC10_B02_CTGACCGAA	BC10_TOP	CCCTGCGTGTCTCCGACTCAGCTGACCGAACGATTGCA	BC10_BOT	ATCGTTCGGTCAGCTGAGTCGGAGACACGCAGGG	110	ion24	B02	02B	2B	v1.0	BC10
11	TCCTCGAAT	ion24_BC11_C02_TCCTCGAAT	BC11_TOP	CCCTGCGTGTCTCCGACTCAGTCCTCGAATCGATTGCA	BC11_BOT	ATCGATTCGAGGACTGAGTCGGAGACACGCAGGG	111	ion24	C02	02C	2C	v1.0	BC11
12	TAGGTGGTT	ion24_BC12_D02_TAGGTGGTT	BC12_TOP	CCCTGCGTGTCTCCGACTCAGTAGGTGGTTCGATTGCA	BC12_BOT	ATCGAACCACCTACTGAGTCGGAGACACGCAGGG	112	ion24	D02	02D	2D	v1.0	BC12
13	TCTAACGGA	ion24_BC13_E02_TCTAACGGA	BC13_TOP	CCCTGCGTGTCTCCGACTCAGTCTAACGGACGATTGCA	BC13_BOT	ATCGTCCGTTAGACTGAGTCGGAGACACGCAGGG	113	ion24	E02	02E	2E	v1.0	BC13
14	TTGGAGTGT	ion24_BC14_F02_TTGGAGTGT	BC14_TOP	CCCTGCGTGTCTCCGACTCAGTTGGAGTGTCGATTGCA	BC14_BOT	ATCGACACTCCAACTGAGTCGGAGACACGCAGGG	114	ion24	F02	02F	2F	v1.0	BC14
15	TCTAGAGGT	ion24_BC15_G02_TCTAGAGGT	BC15_TOP	CCCTGCGTGTCTCCGACTCAGTCTAGAGGTCGATTGCA	BC15_BOT	ATCGACCTCTAGACTGAGTCGGAGACACGCAGGG	115	ion24	G02	02G	2G	v1.0	BC15
16	TCTGGATGA	ion24_BC16_H02_TCTGGATGA	BC16_TOP	CCCTGCGTGTCTCCGACTCAGTCTGGATGACGATTGCA	BC16_BOT	ATCGTCATCCAGACTGAGTCGGAGACACGCAGGG	116	ion24	H02	02H	2H	v1.0	BC16
17	TCTATTCGT	ion24_BC17_A03_TCTATTCGT	BC17_TOP	CCCTGCGTGTCTCCGACTCAGTCTATTCGTCGATTGCA	BC17_BOT	ATCGACGAATAGACTGAGTCGGAGACACGCAGGG	117	ion24	A03	03A	3A	v1.0	BC17
18	AGGCAATTG	ion24_BC18_B03_AGGCAATTG	BC18_TOP	CCCTGCGTGTCTCCGACTCAGAGGCAATTGCGATTGCA	BC18_BOT	ATCGCAATTGCCTCTGAGTCGGAGACACGCAGGG	118	ion24	B03	03B	3B	v1.0	BC18
19	TTAGTCGGA	ion24_BC19_C03_TTAGTCGGA	BC19_TOP	CCCTGCGTGTCTCCGACTCAGTTAGTCGGACGATTGCA	BC19_BOT	ATCGTCCGACTAACTGAGTCGGAGACACGCAGGG	119	ion24	C03	03C	3C	v1.0	BC19
20	CAGATCCAT	ion24_BC20_D03_CAGATCCAT	BC20_TOP	CCCTGCGTGTCTCCGACTCAGCAGATCCATCGATTGCA	BC20_BOT	ATCGATGGATCTGCTGAGTCGGAGACACGCAGGG	120	ion24	D03	03D	3D	v1.0	BC20
21	TCGCAATTA	ion24_BC21_E03_TCGCAATTA	BC21_TOP	CCCTGCGTGTCTCCGACTCAGTCGCAATTACGATTGCA	BC21_BOT	ATCGTAATTGCGACTGAGTCGGAGACACGCAGGG	121	ion24	E03	03E	3E	v1.0	BC21
22	TTCGAGACG	ion24_BC22_F03_TTCGAGACG	BC22_TOP	CCCTGCGTGTCTCCGACTCAGTTCGAGACGCGATTGCA	BC22_BOT	ATCGCGTCTCGAACTGAGTCGGAGACACGCAGGG	122	ion24	F03	03F	3F	v1.0	BC22
23	TGCCACGAA	ion24_BC23_G03_TGCCACGAA	BC23_TOP	CCCTGCGTGTCTCCGACTCAGTGCCACGAACGATTGCA	BC23_BOT	ATCGTTCGTGGCACTGAGTCGGAGACACGCAGGG	123	ion24	G03	03G	3G	v1.0	BC23
24	AACCTCATT	ion24_BC24_H03_AACCTCATT	BC24_TOP	CCCTGCGTGTCTCCGACTCAGAACCTCATTCGATTGCA	BC24_BOT	ATCGAATGAGGTTCTGAGTCGGAGACACGCAGGG	124	ion24	H03	03H	3H	v1.0	BC24

## Sheet: ion24_order
well_A01	well_01A	well	oligo_top	oligo_name	adapter_name
A01	01A	1A	CCCTGCGTGTCTCCGACTCAGCTAAGGTAACGATTGCA	ion24_BC01_A01_CTAAGGTAA_top	ion24_BC01_A01_CTAAGGTAA
B01	01B	1B	CCCTGCGTGTCTCCGACTCAGTAAGGAGAACGATTGCA	ion24_BC02_B01_TAAGGAGAA_top	ion24_BC02_B01_TAAGGAGAA
C01	01C	1C	CCCTGCGTGTCTCCGACTCAGAAGAGGATTCGATTGCA	ion24_BC03_C01_AAGAGGATT_top	ion24_BC03_C01_AAGAGGATT
D01	01D	1D	CCCTGCGTGTCTCCGACTCAGTACCAAGATCGATTGCA	ion24_BC04_D01_TACCAAGAT_top	ion24_BC04_D01_TACCAAGAT
E01	01E	1E	CCCTGCGTGTCTCCGACTCAGCAGAAGGAACGATTGCA	ion24_BC05_E01_CAGAAGGAA_top	ion24_BC05_E01_CAGAAGGAA
F01	01F	1F	CCCTGCGTGTCTCCGACTCAGCTGCAAGTTCGATTGCA	ion24_BC06_F01_CTGCAAGTT_top	ion24_BC06_F01_CTGCAAGTT
G01	01G	1G	CCCTGCGTGTCTCCGACTCAGTTCGTGATTCGATTGCA	ion24_BC07_G01_TTCGTGATT_top	ion24_BC07_G01_TTCGTGATT
H01	01H	1H	CCCTGCGTGTCTCCGACTCAGTTCCGATAACGATTGCA	ion24_BC08_H01_TTCCGATAA_top	ion24_BC08_H01_TTCCGATAA
A02	02A	2A	CCCTGCGTGTCTCCGACTCAGTGAGCGGAACGATTGCA	ion24_BC09_A02_TGAGCGGAA_top	ion24_BC09_A02_TGAGCGGAA
B02	02B	2B	CCCTGCGTGTCTCCGACTCAGCTGACCGAACGATTGCA	ion24_BC10_B02_CTGACCGAA_top	ion24_BC10_B02_CTGACCGAA
C02	02C	2C	CCCTGCGTGTCTCCGACTCAGTCCTCGAATCGATTGCA	ion24_BC11_C02_TCCTCGAAT_top	ion24_BC11_C02_TCCTCGAAT
D02	02D	2D	CCCTGCGTGTCTCCGACTCAGTAGGTGGTTCGATTGCA	ion24_BC12_D02_TAGGTGGTT_top	ion24_BC12_D02_TAGGTGGTT
E02	02E	2E	CCCTGCGTGTCTCCGACTCAGTCTAACGGACGATTGCA	ion24_BC13_E02_TCTAACGGA_top	ion24_BC13_E02_TCTAACGGA
F02	02F	2F	CCCTGCGTGTCTCCGACTCAGTTGGAGTGTCGATTGCA	ion24_BC14_F02_TTGGAGTGT_top	ion24_BC14_F02_TTGGAGTGT
G02	02G	2G	CCCTGCGTGTCTCCGACTCAGTCTAGAGGTCGATTGCA	ion24_BC15_G02_TCTAGAGGT_top	ion24_BC15_G02_TCTAGAGGT
H02	02H	2H	CCCTGCGTGTCTCCGACTCAGTCTGGATGACGATTGCA	ion24_BC16_H02_TCTGGATGA_top	ion24_BC16_H02_TCTGGATGA
A03	03A	3A	CCCTGCGTGTCTCCGACTCAGTCTATTCGTCGATTGCA	ion24_BC17_A03_TCTATTCGT_top	ion24_BC17_A03_TCTATTCGT
B03	03B	3B	CCCTGCGTGTCTCCGACTCAGAGGCAATTGCGATTGCA	ion24_BC18_B03_AGGCAATTG_top	ion24_BC18_B03_AGGCAATTG
C03	03C	3C	CCCTGCGTGTCTCCGACTCAGTTAGTCGGACGATTGCA	ion24_BC19_C03_TTAGTCGGA_top	ion24_BC19_C03_TTAGTCGGA
D03	03D	3D	CCCTGCGTGTCTCCGACTCAGCAGATCCATCGATTGCA	ion24_BC20_D03_CAGATCCAT_top	ion24_BC20_D03_CAGATCCAT
E03	03E	3E	CCCTGCGTGTCTCCGACTCAGTCGCAATTACGATTGCA	ion24_BC21_E03_TCGCAATTA_top	ion24_BC21_E03_TCGCAATTA
F03	03F	3F	CCCTGCGTGTCTCCGACTCAGTTCGAGACGCGATTGCA	ion24_BC22_F03_TTCGAGACG_top	ion24_BC22_F03_TTCGAGACG
G03	03G	3G	CCCTGCGTGTCTCCGACTCAGTGCCACGAACGATTGCA	ion24_BC23_G03_TGCCACGAA_top	ion24_BC23_G03_TGCCACGAA
H03	03H	3H	CCCTGCGTGTCTCCGACTCAGAACCTCATTCGATTGCA	ion24_BC24_H03_AACCTCATT_top	ion24_BC24_H03_AACCTCATT
A04	04A	4A	ATCGTTACCTTAGCTGAGTCGGAGACACGCAGGG	ion24_BC01_A01_CTAAGGTAA_bot	ion24_BC01_A01_CTAAGGTAA
B04	04B	4B	ATCGTTCTCCTTACTGAGTCGGAGACACGCAGGG	ion24_BC02_B01_TAAGGAGAA_bot	ion24_BC02_B01_TAAGGAGAA
C04	04C	4C	ATCGAATCCTCTTCTGAGTCGGAGACACGCAGGG	ion24_BC03_C01_AAGAGGATT_bot	ion24_BC03_C01_AAGAGGATT
D04	04D	4D	ATCGATCTTGGTACTGAGTCGGAGACACGCAGGG	ion24_BC04_D01_TACCAAGAT_bot	ion24_BC04_D01_TACCAAGAT
E04	04E	4E	ATCGTTCCTTCTGCTGAGTCGGAGACACGCAGGG	ion24_BC05_E01_CAGAAGGAA_bot	ion24_BC05_E01_CAGAAGGAA
F04	04F	4F	ATCGAACTTGCAGCTGAGTCGGAGACACGCAGGG	ion24_BC06_F01_CTGCAAGTT_bot	ion24_BC06_F01_CTGCAAGTT
G04	04G	4G	ATCGAATCACGAACTGAGTCGGAGACACGCAGGG	ion24_BC07_G01_TTCGTGATT_bot	ion24_BC07_G01_TTCGTGATT
H04	04H	4H	ATCGTTATCGGAACTGAGTCGGAGACACGCAGGG	ion24_BC08_H01_TTCCGATAA_bot	ion24_BC08_H01_TTCCGATAA
A05	05A	5A	ATCGTTCCGCTCACTGAGTCGGAGACACGCAGGG	ion24_BC09_A02_TGAGCGGAA_bot	ion24_BC09_A02_TGAGCGGAA
B05	05B	5B	ATCGTTCGGTCAGCTGAGTCGGAGACACGCAGGG	ion24_BC10_B02_CTGACCGAA_bot	ion24_BC10_B02_CTGACCGAA
C05	05C	5C	ATCGATTCGAGGACTGAGTCGGAGACACGCAGGG	ion24_BC11_C02_TCCTCGAAT_bot	ion24_BC11_C02_TCCTCGAAT
D05	05D	5D	ATCGAACCACCTACTGAGTCGGAGACACGCAGGG	ion24_BC12_D02_TAGGTGGTT_bot	ion24_BC12_D02_TAGGTGGTT
E05	05E	5E	ATCGTCCGTTAGACTGAGTCGGAGACACGCAGGG	ion24_BC13_E02_TCTAACGGA_bot	ion24_BC13_E02_TCTAACGGA
F05	05F	5F	ATCGACACTCCAACTGAGTCGGAGACACGCAGGG	ion24_BC14_F02_TTGGAGTGT_bot	ion24_BC14_F02_TTGGAGTGT
G05	05G	5G	ATCGACCTCTAGACTGAGTCGGAGACACGCAGGG	ion24_BC15_G02_TCTAGAGGT_bot	ion24_BC15_G02_TCTAGAGGT
H05	05H	5H	ATCGTCATCCAGACTGAGTCGGAGACACGCAGGG	ion24_BC16_H02_TCTGGATGA_bot	ion24_BC16_H02_TCTGGATGA
A06	06A	6A	ATCGACGAATAGACTGAGTCGGAGACACGCAGGG	ion24_BC17_A03_TCTATTCGT_bot	ion24_BC17_A03_TCTATTCGT
B06	06B	6B	ATCGCAATTGCCTCTGAGTCGGAGACACGCAGGG	ion24_BC18_B03_AGGCAATTG_bot	ion24_BC18_B03_AGGCAATTG
C06	06C	6C	ATCGTCCGACTAACTGAGTCGGAGACACGCAGGG	ion24_BC19_C03_TTAGTCGGA_bot	ion24_BC19_C03_TTAGTCGGA
D06	06D	6D	ATCGATGGATCTGCTGAGTCGGAGACACGCAGGG	ion24_BC20_D03_CAGATCCAT_bot	ion24_BC20_D03_CAGATCCAT
E06	06E	6E	ATCGTAATTGCGACTGAGTCGGAGACACGCAGGG	ion24_BC21_E03_TCGCAATTA_bot	ion24_BC21_E03_TCGCAATTA
F06	06F	6F	ATCGCGTCTCGAACTGAGTCGGAGACACGCAGGG	ion24_BC22_F03_TTCGAGACG_bot	ion24_BC22_F03_TTCGAGACG
G06	06G	6G	ATCGTTCGTGGCACTGAGTCGGAGACACGCAGGG	ion24_BC23_G03_TGCCACGAA_bot	ion24_BC23_G03_TGCCACGAA
H06	06H	6H	ATCGAATGAGGTTCTGAGTCGGAGACACGCAGGG	ion24_BC24_H03_AACCTCATT_bot	ion24_BC24_H03_AACCTCATT

## Sheet: common_adapters
Name	oligo sequence (5’-3’)
ion_Y_MspI_top	CGAGATCGGAAGAGCGGGGAGCTTAAGC
ion_Y_MspI_bot	CCTCTCTATGGGCAGTCGGTGATCCCGCTCTTCCGATCT
Ion_FOR	CCATCTCATCCCTGCGTGTCTCCGACTCAG
Ion_REV	CCACTACGCCTCCGCTTTCCTCTCTCTATGGGCAGTCGGTGAT
