# Supplementary material for: Application of Genotyping-by-Sequencing on Semiconductor Sequencing Platforms: A Comparison of Genetic and Reference-Based Marker Ordering in Barley
Source: PLoS One. 2013 Oct 3;8(10):e76925. doi: 10.1371/journal.pone.0076925 (PMC3789676; doi:10.1371/journal.pone.0076925)
Supplement: Table S2 — Sequence of 384 bar code adapters designed for Ion Torrent. (XLSX) [file pone.0076925.s002.xlsx]

## Sheet: Sheet1
name	group	barcode	Top_Oligo Name	Top_Oligo_Sequence	Bottom_Oligo Name	Bottom_Oligo_Sequence
Ion Xpress™ Barcode 1	1	CTAAGGTAAC	ION_CTAAGGTAAC_TOP	CCCTGCGTGTCTCCGACTCAGCTAAGGTAACGATTGCA	ION_CTAAGGTAAC_BOT	ATCGTTACCTTAGCTGAGTCGGAGACACGCAGGG
Ion Xpress™ Barcode 2	1	TAAGGAGAAC	ION_TAAGGAGAAC_TOP	CCCTGCGTGTCTCCGACTCAGTAAGGAGAACGATTGCA	ION_TAAGGAGAAC_BOT	ATCGTTCTCCTTACTGAGTCGGAGACACGCAGGG
Ion Xpress™ Barcode 3	1	AAGAGGATTC	ION_AAGAGGATTC_TOP	CCCTGCGTGTCTCCGACTCAGAAGAGGATTCGATTGCA	ION_AAGAGGATTC_BOT	ATCGAATCCTCTTCTGAGTCGGAGACACGCAGGG
Ion Xpress™ Barcode 4	1	TACCAAGATC	ION_TACCAAGATC_TOP	CCCTGCGTGTCTCCGACTCAGTACCAAGATCGATTGCA	ION_TACCAAGATC_BOT	ATCGATCTTGGTACTGAGTCGGAGACACGCAGGG
Ion Xpress™ Barcode 5	1	CAGAAGGAAC	ION_CAGAAGGAAC_TOP	CCCTGCGTGTCTCCGACTCAGCAGAAGGAACGATTGCA	ION_CAGAAGGAAC_BOT	ATCGTTCCTTCTGCTGAGTCGGAGACACGCAGGG
Ion Xpress™ Barcode 6	1	CTGCAAGTTC	ION_CTGCAAGTTC_TOP	CCCTGCGTGTCTCCGACTCAGCTGCAAGTTCGATTGCA	ION_CTGCAAGTTC_BOT	ATCGAACTTGCAGCTGAGTCGGAGACACGCAGGG
Ion Xpress™ Barcode 7	1	TTCGTGATTC	ION_TTCGTGATTC_TOP	CCCTGCGTGTCTCCGACTCAGTTCGTGATTCGATTGCA	ION_TTCGTGATTC_BOT	ATCGAATCACGAACTGAGTCGGAGACACGCAGGG
Ion Xpress™ Barcode 8	1	TTCCGATAAC	ION_TTCCGATAAC_TOP	CCCTGCGTGTCTCCGACTCAGTTCCGATAACGATTGCA	ION_TTCCGATAAC_BOT	ATCGTTATCGGAACTGAGTCGGAGACACGCAGGG
Ion Xpress™ Barcode 9	1	TGAGCGGAAC	ION_TGAGCGGAAC_TOP	CCCTGCGTGTCTCCGACTCAGTGAGCGGAACGATTGCA	ION_TGAGCGGAAC_BOT	ATCGTTCCGCTCACTGAGTCGGAGACACGCAGGG
Ion Xpress™ Barcode 10	1	CTGACCGAAC	ION_CTGACCGAAC_TOP	CCCTGCGTGTCTCCGACTCAGCTGACCGAACGATTGCA	ION_CTGACCGAAC_BOT	ATCGTTCGGTCAGCTGAGTCGGAGACACGCAGGG
Ion Xpress™ Barcode 11	1	TCCTCGAATC	ION_TCCTCGAATC_TOP	CCCTGCGTGTCTCCGACTCAGTCCTCGAATCGATTGCA	ION_TCCTCGAATC_BOT	ATCGATTCGAGGACTGAGTCGGAGACACGCAGGG
Ion Xpress™ Barcode 12	1	TAGGTGGTTC	ION_TAGGTGGTTC_TOP	CCCTGCGTGTCTCCGACTCAGTAGGTGGTTCGATTGCA	ION_TAGGTGGTTC_BOT	ATCGAACCACCTACTGAGTCGGAGACACGCAGGG
Ion Xpress™ Barcode 13	1	TCTAACGGAC	ION_TCTAACGGAC_TOP	CCCTGCGTGTCTCCGACTCAGTCTAACGGACGATTGCA	ION_TCTAACGGAC_BOT	ATCGTCCGTTAGACTGAGTCGGAGACACGCAGGG
Ion Xpress™ Barcode 14	1	TTGGAGTGTC	ION_TTGGAGTGTC_TOP	CCCTGCGTGTCTCCGACTCAGTTGGAGTGTCGATTGCA	ION_TTGGAGTGTC_BOT	ATCGACACTCCAACTGAGTCGGAGACACGCAGGG
Ion Xpress™ Barcode 15	1	TCTAGAGGTC	ION_TCTAGAGGTC_TOP	CCCTGCGTGTCTCCGACTCAGTCTAGAGGTCGATTGCA	ION_TCTAGAGGTC_BOT	ATCGACCTCTAGACTGAGTCGGAGACACGCAGGG
Ion Xpress™ Barcode 16	1	TCTGGATGAC	ION_TCTGGATGAC_TOP	CCCTGCGTGTCTCCGACTCAGTCTGGATGACGATTGCA	ION_TCTGGATGAC_BOT	ATCGTCATCCAGACTGAGTCGGAGACACGCAGGG
Ion Xpress™ Barcode 17	1	TCTATTCGTC	ION_TCTATTCGTC_TOP	CCCTGCGTGTCTCCGACTCAGTCTATTCGTCGATTGCA	ION_TCTATTCGTC_BOT	ATCGACGAATAGACTGAGTCGGAGACACGCAGGG
Ion Xpress™ Barcode 18	1	AGGCAATTGC	ION_AGGCAATTGC_TOP	CCCTGCGTGTCTCCGACTCAGAGGCAATTGCGATTGCA	ION_AGGCAATTGC_BOT	ATCGCAATTGCCTCTGAGTCGGAGACACGCAGGG
Ion Xpress™ Barcode 19	1	TTAGTCGGAC	ION_TTAGTCGGAC_TOP	CCCTGCGTGTCTCCGACTCAGTTAGTCGGACGATTGCA	ION_TTAGTCGGAC_BOT	ATCGTCCGACTAACTGAGTCGGAGACACGCAGGG
Ion Xpress™ Barcode 20	1	CAGATCCATC	ION_CAGATCCATC_TOP	CCCTGCGTGTCTCCGACTCAGCAGATCCATCGATTGCA	ION_CAGATCCATC_BOT	ATCGATGGATCTGCTGAGTCGGAGACACGCAGGG
Ion Xpress™ Barcode 21	1	TCGCAATTAC	ION_TCGCAATTAC_TOP	CCCTGCGTGTCTCCGACTCAGTCGCAATTACGATTGCA	ION_TCGCAATTAC_BOT	ATCGTAATTGCGACTGAGTCGGAGACACGCAGGG
Ion Xpress™ Barcode 22	1	TTCGAGACGC	ION_TTCGAGACGC_TOP	CCCTGCGTGTCTCCGACTCAGTTCGAGACGCGATTGCA	ION_TTCGAGACGC_BOT	ATCGCGTCTCGAACTGAGTCGGAGACACGCAGGG
Ion Xpress™ Barcode 23	1	TGCCACGAAC	ION_TGCCACGAAC_TOP	CCCTGCGTGTCTCCGACTCAGTGCCACGAACGATTGCA	ION_TGCCACGAAC_BOT	ATCGTTCGTGGCACTGAGTCGGAGACACGCAGGG
Ion Xpress™ Barcode 24	1	AACCTCATTC	ION_AACCTCATTC_TOP	CCCTGCGTGTCTCCGACTCAGAACCTCATTCGATTGCA	ION_AACCTCATTC_BOT	ATCGAATGAGGTTCTGAGTCGGAGACACGCAGGG
Ion Xpress™ Barcode 25	1	CCTGAGATAC	ION_CCTGAGATAC_TOP	CCCTGCGTGTCTCCGACTCAGCCTGAGATACGATTGCA	ION_CCTGAGATAC_BOT	ATCGTATCTCAGGCTGAGTCGGAGACACGCAGGG
Ion Xpress™ Barcode 26	1	TTACAACCTC	ION_TTACAACCTC_TOP	CCCTGCGTGTCTCCGACTCAGTTACAACCTCGATTGCA	ION_TTACAACCTC_BOT	ATCGAGGTTGTAACTGAGTCGGAGACACGCAGGG
Ion Xpress™ Barcode 27	1	AACCATCCGC	ION_AACCATCCGC_TOP	CCCTGCGTGTCTCCGACTCAGAACCATCCGCGATTGCA	ION_AACCATCCGC_BOT	ATCGCGGATGGTTCTGAGTCGGAGACACGCAGGG
Ion Xpress™ Barcode 28	1	ATCCGGAATC	ION_ATCCGGAATC_TOP	CCCTGCGTGTCTCCGACTCAGATCCGGAATCGATTGCA	ION_ATCCGGAATC_BOT	ATCGATTCCGGATCTGAGTCGGAGACACGCAGGG
Ion Xpress™ Barcode 29	1	TCGACCACTC	ION_TCGACCACTC_TOP	CCCTGCGTGTCTCCGACTCAGTCGACCACTCGATTGCA	ION_TCGACCACTC_BOT	ATCGAGTGGTCGACTGAGTCGGAGACACGCAGGG
Ion Xpress™ Barcode 30	1	CGAGGTTATC	ION_CGAGGTTATC_TOP	CCCTGCGTGTCTCCGACTCAGCGAGGTTATCGATTGCA	ION_CGAGGTTATC_BOT	ATCGATAACCTCGCTGAGTCGGAGACACGCAGGG
Ion Xpress™ Barcode 31	1	TCCAAGCTGC	ION_TCCAAGCTGC_TOP	CCCTGCGTGTCTCCGACTCAGTCCAAGCTGCGATTGCA	ION_TCCAAGCTGC_BOT	ATCGCAGCTTGGACTGAGTCGGAGACACGCAGGG
Ion Xpress™ Barcode 32	1	TCTTACACAC	ION_TCTTACACAC_TOP	CCCTGCGTGTCTCCGACTCAGTCTTACACACGATTGCA	ION_TCTTACACAC_BOT	ATCGTGTGTAAGACTGAGTCGGAGACACGCAGGG
Ion Xpress™ Barcode 33	1	TTCTCATTGAAC	ION_TTCTCATTGAAC_TOP	CCCTGCGTGTCTCCGACTCAGTTCTCATTGAACGATTGCA	ION_TTCTCATTGAAC_BOT	ATCGTTCAATGAGAACTGAGTCGGAGACACGCAGGG
Ion Xpress™ Barcode 34	1	TCGCATCGTTC	ION_TCGCATCGTTC_TOP	CCCTGCGTGTCTCCGACTCAGTCGCATCGTTCGATTGCA	ION_TCGCATCGTTC_BOT	ATCGAACGATGCGACTGAGTCGGAGACACGCAGGG
Ion Xpress™ Barcode 35	1	TAAGCCATTGTC	ION_TAAGCCATTGTC_TOP	CCCTGCGTGTCTCCGACTCAGTAAGCCATTGTCGATTGCA	ION_TAAGCCATTGTC_BOT	ATCGACAATGGCTTACTGAGTCGGAGACACGCAGGG
Ion Xpress™ Barcode 36	1	AAGGAATCGTC	ION_AAGGAATCGTC_TOP	CCCTGCGTGTCTCCGACTCAGAAGGAATCGTCGATTGCA	ION_AAGGAATCGTC_BOT	ATCGACGATTCCTTCTGAGTCGGAGACACGCAGGG
Ion Xpress™ Barcode 37	1	CTTGAGAATGTC	ION_CTTGAGAATGTC_TOP	CCCTGCGTGTCTCCGACTCAGCTTGAGAATGTCGATTGCA	ION_CTTGAGAATGTC_BOT	ATCGACATTCTCAAGCTGAGTCGGAGACACGCAGGG
Ion Xpress™ Barcode 38	1	TGGAGGACGGAC	ION_TGGAGGACGGAC_TOP	CCCTGCGTGTCTCCGACTCAGTGGAGGACGGACGATTGCA	ION_TGGAGGACGGAC_BOT	ATCGTCCGTCCTCCACTGAGTCGGAGACACGCAGGG
Ion Xpress™ Barcode 39	1	TAACAATCGGC	ION_TAACAATCGGC_TOP	CCCTGCGTGTCTCCGACTCAGTAACAATCGGCGATTGCA	ION_TAACAATCGGC_BOT	ATCGCCGATTGTTACTGAGTCGGAGACACGCAGGG
Ion Xpress™ Barcode 40	1	CTGACATAATC	ION_CTGACATAATC_TOP	CCCTGCGTGTCTCCGACTCAGCTGACATAATCGATTGCA	ION_CTGACATAATC_BOT	ATCGATTATGTCAGCTGAGTCGGAGACACGCAGGG
Ion Xpress™ Barcode 41	1	TTCCACTTCGC	ION_TTCCACTTCGC_TOP	CCCTGCGTGTCTCCGACTCAGTTCCACTTCGCGATTGCA	ION_TTCCACTTCGC_BOT	ATCGCGAAGTGGAACTGAGTCGGAGACACGCAGGG
Ion Xpress™ Barcode 42	1	AGCACGAATC	ION_AGCACGAATC_TOP	CCCTGCGTGTCTCCGACTCAGAGCACGAATCGATTGCA	ION_AGCACGAATC_BOT	ATCGATTCGTGCTCTGAGTCGGAGACACGCAGGG
Ion Xpress™ Barcode 43	1	CTTGACACCGC	ION_CTTGACACCGC_TOP	CCCTGCGTGTCTCCGACTCAGCTTGACACCGCGATTGCA	ION_CTTGACACCGC_BOT	ATCGCGGTGTCAAGCTGAGTCGGAGACACGCAGGG
Ion Xpress™ Barcode 44	1	TTGGAGGCCAGC	ION_TTGGAGGCCAGC_TOP	CCCTGCGTGTCTCCGACTCAGTTGGAGGCCAGCGATTGCA	ION_TTGGAGGCCAGC_BOT	ATCGCTGGCCTCCAACTGAGTCGGAGACACGCAGGG
Ion Xpress™ Barcode 45	1	TGGAGCTTCCTC	ION_TGGAGCTTCCTC_TOP	CCCTGCGTGTCTCCGACTCAGTGGAGCTTCCTCGATTGCA	ION_TGGAGCTTCCTC_BOT	ATCGAGGAAGCTCCACTGAGTCGGAGACACGCAGGG
Ion Xpress™ Barcode 46	1	TCAGTCCGAAC	ION_TCAGTCCGAAC_TOP	CCCTGCGTGTCTCCGACTCAGTCAGTCCGAACGATTGCA	ION_TCAGTCCGAAC_BOT	ATCGTTCGGACTGACTGAGTCGGAGACACGCAGGG
Ion Xpress™ Barcode 47	1	TAAGGCAACCAC	ION_TAAGGCAACCAC_TOP	CCCTGCGTGTCTCCGACTCAGTAAGGCAACCACGATTGCA	ION_TAAGGCAACCAC_BOT	ATCGTGGTTGCCTTACTGAGTCGGAGACACGCAGGG
Ion Xpress™ Barcode 48	1	TTCTAAGAGAC	ION_TTCTAAGAGAC_TOP	CCCTGCGTGTCTCCGACTCAGTTCTAAGAGACGATTGCA	ION_TTCTAAGAGAC_BOT	ATCGTCTCTTAGAACTGAGTCGGAGACACGCAGGG
Ion Xpress™ Barcode 49	1	TCCTAACATAAC	ION_TCCTAACATAAC_TOP	CCCTGCGTGTCTCCGACTCAGTCCTAACATAACGATTGCA	ION_TCCTAACATAAC_BOT	ATCGTTATGTTAGGACTGAGTCGGAGACACGCAGGG
Ion Xpress™ Barcode 50	1	CGGACAATGGC	ION_CGGACAATGGC_TOP	CCCTGCGTGTCTCCGACTCAGCGGACAATGGCGATTGCA	ION_CGGACAATGGC_BOT	ATCGCCATTGTCCGCTGAGTCGGAGACACGCAGGG
Ion Xpress™ Barcode 51	1	TTGAGCCTATTC	ION_TTGAGCCTATTC_TOP	CCCTGCGTGTCTCCGACTCAGTTGAGCCTATTCGATTGCA	ION_TTGAGCCTATTC_BOT	ATCGAATAGGCTCAACTGAGTCGGAGACACGCAGGG
Ion Xpress™ Barcode 52	1	CCGCATGGAAC	ION_CCGCATGGAAC_TOP	CCCTGCGTGTCTCCGACTCAGCCGCATGGAACGATTGCA	ION_CCGCATGGAAC_BOT	ATCGTTCCATGCGGCTGAGTCGGAGACACGCAGGG
Ion Xpress™ Barcode 53	1	CTGGCAATCCTC	ION_CTGGCAATCCTC_TOP	CCCTGCGTGTCTCCGACTCAGCTGGCAATCCTCGATTGCA	ION_CTGGCAATCCTC_BOT	ATCGAGGATTGCCAGCTGAGTCGGAGACACGCAGGG
Ion Xpress™ Barcode 54	1	CCGGAGAATCGC	ION_CCGGAGAATCGC_TOP	CCCTGCGTGTCTCCGACTCAGCCGGAGAATCGCGATTGCA	ION_CCGGAGAATCGC_BOT	ATCGCGATTCTCCGGCTGAGTCGGAGACACGCAGGG
Ion Xpress™ Barcode 55	1	TCCACCTCCTC	ION_TCCACCTCCTC_TOP	CCCTGCGTGTCTCCGACTCAGTCCACCTCCTCGATTGCA	ION_TCCACCTCCTC_BOT	ATCGAGGAGGTGGACTGAGTCGGAGACACGCAGGG
Ion Xpress™ Barcode 56	1	CAGCATTAATTC	ION_CAGCATTAATTC_TOP	CCCTGCGTGTCTCCGACTCAGCAGCATTAATTCGATTGCA	ION_CAGCATTAATTC_BOT	ATCGAATTAATGCTGCTGAGTCGGAGACACGCAGGG
Ion Xpress™ Barcode 57	1	TCTGGCAACGGC	ION_TCTGGCAACGGC_TOP	CCCTGCGTGTCTCCGACTCAGTCTGGCAACGGCGATTGCA	ION_TCTGGCAACGGC_BOT	ATCGCCGTTGCCAGACTGAGTCGGAGACACGCAGGG
Ion Xpress™ Barcode 58	1	TCCTAGAACAC	ION_TCCTAGAACAC_TOP	CCCTGCGTGTCTCCGACTCAGTCCTAGAACACGATTGCA	ION_TCCTAGAACAC_BOT	ATCGTGTTCTAGGACTGAGTCGGAGACACGCAGGG
Ion Xpress™ Barcode 59	1	TCCTTGATGTTC	ION_TCCTTGATGTTC_TOP	CCCTGCGTGTCTCCGACTCAGTCCTTGATGTTCGATTGCA	ION_TCCTTGATGTTC_BOT	ATCGAACATCAAGGACTGAGTCGGAGACACGCAGGG
Ion Xpress™ Barcode 60	1	TCTAGCTCTTC	ION_TCTAGCTCTTC_TOP	CCCTGCGTGTCTCCGACTCAGTCTAGCTCTTCGATTGCA	ION_TCTAGCTCTTC_BOT	ATCGAAGAGCTAGACTGAGTCGGAGACACGCAGGG
Ion Xpress™ Barcode 61	1	TCACTCGGATC	ION_TCACTCGGATC_TOP	CCCTGCGTGTCTCCGACTCAGTCACTCGGATCGATTGCA	ION_TCACTCGGATC_BOT	ATCGATCCGAGTGACTGAGTCGGAGACACGCAGGG
Ion Xpress™ Barcode 62	1	TTCCTGCTTCAC	ION_TTCCTGCTTCAC_TOP	CCCTGCGTGTCTCCGACTCAGTTCCTGCTTCACGATTGCA	ION_TTCCTGCTTCAC_BOT	ATCGTGAAGCAGGAACTGAGTCGGAGACACGCAGGG
Ion Xpress™ Barcode 63	1	CCTTAGAGTTC	ION_CCTTAGAGTTC_TOP	CCCTGCGTGTCTCCGACTCAGCCTTAGAGTTCGATTGCA	ION_CCTTAGAGTTC_BOT	ATCGAACTCTAAGGCTGAGTCGGAGACACGCAGGG
Ion Xpress™ Barcode 64	1	CTGAGTTCCGAC	ION_CTGAGTTCCGAC_TOP	CCCTGCGTGTCTCCGACTCAGCTGAGTTCCGACGATTGCA	ION_CTGAGTTCCGAC_BOT	ATCGTCGGAACTCAGCTGAGTCGGAGACACGCAGGG
Ion Xpress™ Barcode 65	1	TCCTGGCACATC	ION_TCCTGGCACATC_TOP	CCCTGCGTGTCTCCGACTCAGTCCTGGCACATCGATTGCA	ION_TCCTGGCACATC_BOT	ATCGATGTGCCAGGACTGAGTCGGAGACACGCAGGG
Ion Xpress™ Barcode 66	1	CCGCAATCATC	ION_CCGCAATCATC_TOP	CCCTGCGTGTCTCCGACTCAGCCGCAATCATCGATTGCA	ION_CCGCAATCATC_BOT	ATCGATGATTGCGGCTGAGTCGGAGACACGCAGGG
Ion Xpress™ Barcode 67	1	TTCCTACCAGTC	ION_TTCCTACCAGTC_TOP	CCCTGCGTGTCTCCGACTCAGTTCCTACCAGTCGATTGCA	ION_TTCCTACCAGTC_BOT	ATCGACTGGTAGGAACTGAGTCGGAGACACGCAGGG
Ion Xpress™ Barcode 68	1	TCAAGAAGTTC	ION_TCAAGAAGTTC_TOP	CCCTGCGTGTCTCCGACTCAGTCAAGAAGTTCGATTGCA	ION_TCAAGAAGTTC_BOT	ATCGAACTTCTTGACTGAGTCGGAGACACGCAGGG
Ion Xpress™ Barcode 69	1	TTCAATTGGC	ION_TTCAATTGGC_TOP	CCCTGCGTGTCTCCGACTCAGTTCAATTGGCGATTGCA	ION_TTCAATTGGC_BOT	ATCGCCAATTGAACTGAGTCGGAGACACGCAGGG
Ion Xpress™ Barcode 70	1	CCTACTGGTC	ION_CCTACTGGTC_TOP	CCCTGCGTGTCTCCGACTCAGCCTACTGGTCGATTGCA	ION_CCTACTGGTC_BOT	ATCGACCAGTAGGCTGAGTCGGAGACACGCAGGG
Ion Xpress™ Barcode 71	1	TGAGGCTCCGAC	ION_TGAGGCTCCGAC_TOP	CCCTGCGTGTCTCCGACTCAGTGAGGCTCCGACGATTGCA	ION_TGAGGCTCCGAC_BOT	ATCGTCGGAGCCTCACTGAGTCGGAGACACGCAGGG
Ion Xpress™ Barcode 72	1	CGAAGGCCACAC	ION_CGAAGGCCACAC_TOP	CCCTGCGTGTCTCCGACTCAGCGAAGGCCACACGATTGCA	ION_CGAAGGCCACAC_BOT	ATCGTGTGGCCTTCGCTGAGTCGGAGACACGCAGGG
Ion Xpress™ Barcode 73	1	TCTGCCTGTC	ION_TCTGCCTGTC_TOP	CCCTGCGTGTCTCCGACTCAGTCTGCCTGTCGATTGCA	ION_TCTGCCTGTC_BOT	ATCGACAGGCAGACTGAGTCGGAGACACGCAGGG
Ion Xpress™ Barcode 74	1	CGATCGGTTC	ION_CGATCGGTTC_TOP	CCCTGCGTGTCTCCGACTCAGCGATCGGTTCGATTGCA	ION_CGATCGGTTC_BOT	ATCGAACCGATCGCTGAGTCGGAGACACGCAGGG
Ion Xpress™ Barcode 75	1	TCAGGAATAC	ION_TCAGGAATAC_TOP	CCCTGCGTGTCTCCGACTCAGTCAGGAATACGATTGCA	ION_TCAGGAATAC_BOT	ATCGTATTCCTGACTGAGTCGGAGACACGCAGGG
Ion Xpress™ Barcode 76	1	CGGAAGAACCTC	ION_CGGAAGAACCTC_TOP	CCCTGCGTGTCTCCGACTCAGCGGAAGAACCTCGATTGCA	ION_CGGAAGAACCTC_BOT	ATCGAGGTTCTTCCGCTGAGTCGGAGACACGCAGGG
Ion Xpress™ Barcode 77	1	CGAAGCGATTC	ION_CGAAGCGATTC_TOP	CCCTGCGTGTCTCCGACTCAGCGAAGCGATTCGATTGCA	ION_CGAAGCGATTC_BOT	ATCGAATCGCTTCGCTGAGTCGGAGACACGCAGGG
Ion Xpress™ Barcode 78	1	CAGCCAATTCTC	ION_CAGCCAATTCTC_TOP	CCCTGCGTGTCTCCGACTCAGCAGCCAATTCTCGATTGCA	ION_CAGCCAATTCTC_BOT	ATCGAGAATTGGCTGCTGAGTCGGAGACACGCAGGG
Ion Xpress™ Barcode 79	1	CCTGGTTGTC	ION_CCTGGTTGTC_TOP	CCCTGCGTGTCTCCGACTCAGCCTGGTTGTCGATTGCA	ION_CCTGGTTGTC_BOT	ATCGACAACCAGGCTGAGTCGGAGACACGCAGGG
Ion Xpress™ Barcode 80	1	TCGAAGGCAGGC	ION_TCGAAGGCAGGC_TOP	CCCTGCGTGTCTCCGACTCAGTCGAAGGCAGGCGATTGCA	ION_TCGAAGGCAGGC_BOT	ATCGCCTGCCTTCGACTGAGTCGGAGACACGCAGGG
Ion Xpress™ Barcode 81	1	CCTGCCATTCGC	ION_CCTGCCATTCGC_TOP	CCCTGCGTGTCTCCGACTCAGCCTGCCATTCGCGATTGCA	ION_CCTGCCATTCGC_BOT	ATCGCGAATGGCAGGCTGAGTCGGAGACACGCAGGG
Ion Xpress™ Barcode 82	1	TTGGCATCTC	ION_TTGGCATCTC_TOP	CCCTGCGTGTCTCCGACTCAGTTGGCATCTCGATTGCA	ION_TTGGCATCTC_BOT	ATCGAGATGCCAACTGAGTCGGAGACACGCAGGG
Ion Xpress™ Barcode 83	1	CTAGGACATTC	ION_CTAGGACATTC_TOP	CCCTGCGTGTCTCCGACTCAGCTAGGACATTCGATTGCA	ION_CTAGGACATTC_BOT	ATCGAATGTCCTAGCTGAGTCGGAGACACGCAGGG
Ion Xpress™ Barcode 84	1	CTTCCATAAC	ION_CTTCCATAAC_TOP	CCCTGCGTGTCTCCGACTCAGCTTCCATAACGATTGCA	ION_CTTCCATAAC_BOT	ATCGTTATGGAAGCTGAGTCGGAGACACGCAGGG
Ion Xpress™ Barcode 85	1	CCAGCCTCAAC	ION_CCAGCCTCAAC_TOP	CCCTGCGTGTCTCCGACTCAGCCAGCCTCAACGATTGCA	ION_CCAGCCTCAAC_BOT	ATCGTTGAGGCTGGCTGAGTCGGAGACACGCAGGG
Ion Xpress™ Barcode 86	1	CTTGGTTATTC	ION_CTTGGTTATTC_TOP	CCCTGCGTGTCTCCGACTCAGCTTGGTTATTCGATTGCA	ION_CTTGGTTATTC_BOT	ATCGAATAACCAAGCTGAGTCGGAGACACGCAGGG
Ion Xpress™ Barcode 87	1	TTGGCTGGAC	ION_TTGGCTGGAC_TOP	CCCTGCGTGTCTCCGACTCAGTTGGCTGGACGATTGCA	ION_TTGGCTGGAC_BOT	ATCGTCCAGCCAACTGAGTCGGAGACACGCAGGG
Ion Xpress™ Barcode 88	1	CCGAACACTTC	ION_CCGAACACTTC_TOP	CCCTGCGTGTCTCCGACTCAGCCGAACACTTCGATTGCA	ION_CCGAACACTTC_BOT	ATCGAAGTGTTCGGCTGAGTCGGAGACACGCAGGG
Ion Xpress™ Barcode 89	1	TCCTGAATCTC	ION_TCCTGAATCTC_TOP	CCCTGCGTGTCTCCGACTCAGTCCTGAATCTCGATTGCA	ION_TCCTGAATCTC_BOT	ATCGAGATTCAGGACTGAGTCGGAGACACGCAGGG
Ion Xpress™ Barcode 90	1	CTAACCACGGC	ION_CTAACCACGGC_TOP	CCCTGCGTGTCTCCGACTCAGCTAACCACGGCGATTGCA	ION_CTAACCACGGC_BOT	ATCGCCGTGGTTAGCTGAGTCGGAGACACGCAGGG
Ion Xpress™ Barcode 91	1	CGGAAGGATGC	ION_CGGAAGGATGC_TOP	CCCTGCGTGTCTCCGACTCAGCGGAAGGATGCGATTGCA	ION_CGGAAGGATGC_BOT	ATCGCATCCTTCCGCTGAGTCGGAGACACGCAGGG
Ion Xpress™ Barcode 92	1	CTAGGAACCGC	ION_CTAGGAACCGC_TOP	CCCTGCGTGTCTCCGACTCAGCTAGGAACCGCGATTGCA	ION_CTAGGAACCGC_BOT	ATCGCGGTTCCTAGCTGAGTCGGAGACACGCAGGG
Ion Xpress™ Barcode 93	1	CTTGTCCAATC	ION_CTTGTCCAATC_TOP	CCCTGCGTGTCTCCGACTCAGCTTGTCCAATCGATTGCA	ION_CTTGTCCAATC_BOT	ATCGATTGGACAAGCTGAGTCGGAGACACGCAGGG
Ion Xpress™ Barcode 94	1	TCCGACAAGC	ION_TCCGACAAGC_TOP	CCCTGCGTGTCTCCGACTCAGTCCGACAAGCGATTGCA	ION_TCCGACAAGC_BOT	ATCGCTTGTCGGACTGAGTCGGAGACACGCAGGG
Ion Xpress™ Barcode 95	1	CGGACAGATC	ION_CGGACAGATC_TOP	CCCTGCGTGTCTCCGACTCAGCGGACAGATCGATTGCA	ION_CGGACAGATC_BOT	ATCGATCTGTCCGCTGAGTCGGAGACACGCAGGG
Ion Xpress™ Barcode 96	1	TTAAGCGGTC	ION_TTAAGCGGTC_TOP	CCCTGCGTGTCTCCGACTCAGTTAAGCGGTCGATTGCA	ION_TTAAGCGGTC_BOT	ATCGACCGCTTAACTGAGTCGGAGACACGCAGGG
BCv2_2492	2	TTCGCAATGAAC	ION_TTCGCAATGAAC_TOP	CCCTGCGTGTCTCCGACTCAGTTCGCAATGAACGATTGCA	ION_TTCGCAATGAAC_BOT	ATCGTTCATTGCGAACTGAGTCGGAGACACGCAGGG
BCv2_1425	2	TTCCGCACGGC	ION_TTCCGCACGGC_TOP	CCCTGCGTGTCTCCGACTCAGTTCCGCACGGCGATTGCA	ION_TTCCGCACGGC_BOT	ATCGCCGTGCGGAACTGAGTCGGAGACACGCAGGG
BCv2_2774	2	TTGGCCAATTGC	ION_TTGGCCAATTGC_TOP	CCCTGCGTGTCTCCGACTCAGTTGGCCAATTGCGATTGCA	ION_TTGGCCAATTGC_BOT	ATCGCAATTGGCCAACTGAGTCGGAGACACGCAGGG
BCv2_1716	2	TCTAGTTCAAC	ION_TCTAGTTCAAC_TOP	CCCTGCGTGTCTCCGACTCAGTCTAGTTCAACGATTGCA	ION_TCTAGTTCAAC_BOT	ATCGTTGAACTAGACTGAGTCGGAGACACGCAGGG
BCv2_2136	2	TGAGAAGAATTC	ION_TGAGAAGAATTC_TOP	CCCTGCGTGTCTCCGACTCAGTGAGAAGAATTCGATTGCA	ION_TGAGAAGAATTC_BOT	ATCGAATTCTTCTCACTGAGTCGGAGACACGCAGGG
BCv2_1821	2	CCTCAACCATC	ION_CCTCAACCATC_TOP	CCCTGCGTGTCTCCGACTCAGCCTCAACCATCGATTGCA	ION_CCTCAACCATC_BOT	ATCGATGGTTGAGGCTGAGTCGGAGACACGCAGGG
BCv2_2271	2	CCTGCTGGATTC	ION_CCTGCTGGATTC_TOP	CCCTGCGTGTCTCCGACTCAGCCTGCTGGATTCGATTGCA	ION_CCTGCTGGATTC_BOT	ATCGAATCCAGCAGGCTGAGTCGGAGACACGCAGGG
BCv2_2072	2	TGGCAGGAATTC	ION_TGGCAGGAATTC_TOP	CCCTGCGTGTCTCCGACTCAGTGGCAGGAATTCGATTGCA	ION_TGGCAGGAATTC_BOT	ATCGAATTCCTGCCACTGAGTCGGAGACACGCAGGG
BCv2_1727	2	CGCTTCGATTC	ION_CGCTTCGATTC_TOP	CCCTGCGTGTCTCCGACTCAGCGCTTCGATTCGATTGCA	ION_CGCTTCGATTC_BOT	ATCGAATCGAAGCGCTGAGTCGGAGACACGCAGGG
BCv2_1345	2	TTCCAGATTGC	ION_TTCCAGATTGC_TOP	CCCTGCGTGTCTCCGACTCAGTTCCAGATTGCGATTGCA	ION_TTCCAGATTGC_BOT	ATCGCAATCTGGAACTGAGTCGGAGACACGCAGGG
BCv2_3014	2	TCCGGAGTCTTC	ION_TCCGGAGTCTTC_TOP	CCCTGCGTGTCTCCGACTCAGTCCGGAGTCTTCGATTGCA	ION_TCCGGAGTCTTC_BOT	ATCGAAGACTCCGGACTGAGTCGGAGACACGCAGGG
BCv2_774	2	TACATCCATC	ION_TACATCCATC_TOP	CCCTGCGTGTCTCCGACTCAGTACATCCATCGATTGCA	ION_TACATCCATC_BOT	ATCGATGGATGTACTGAGTCGGAGACACGCAGGG
BCv2_3348	2	TAGGCCTTCGTC	ION_TAGGCCTTCGTC_TOP	CCCTGCGTGTCTCCGACTCAGTAGGCCTTCGTCGATTGCA	ION_TAGGCCTTCGTC_BOT	ATCGACGAAGGCCTACTGAGTCGGAGACACGCAGGG
BCv2_3414	2	TAAGCAATTCTC	ION_TAAGCAATTCTC_TOP	CCCTGCGTGTCTCCGACTCAGTAAGCAATTCTCGATTGCA	ION_TAAGCAATTCTC_BOT	ATCGAGAATTGCTTACTGAGTCGGAGACACGCAGGG
BCv2_1848	2	CTGATCCATTC	ION_CTGATCCATTC_TOP	CCCTGCGTGTCTCCGACTCAGCTGATCCATTCGATTGCA	ION_CTGATCCATTC_BOT	ATCGAATGGATCAGCTGAGTCGGAGACACGCAGGG
BCv2_1491	2	TAGGAACAATC	ION_TAGGAACAATC_TOP	CCCTGCGTGTCTCCGACTCAGTAGGAACAATCGATTGCA	ION_TAGGAACAATC_BOT	ATCGATTGTTCCTACTGAGTCGGAGACACGCAGGG
BCv2_857	2	AACCGGAATTC	ION_AACCGGAATTC_TOP	CCCTGCGTGTCTCCGACTCAGAACCGGAATTCGATTGCA	ION_AACCGGAATTC_BOT	ATCGAATTCCGGTTCTGAGTCGGAGACACGCAGGG
BCv2_2259	2	CCGGAGGTAATC	ION_CCGGAGGTAATC_TOP	CCCTGCGTGTCTCCGACTCAGCCGGAGGTAATCGATTGCA	ION_CCGGAGGTAATC_BOT	ATCGATTACCTCCGGCTGAGTCGGAGACACGCAGGG
BCv2_3431	2	TTCAGGACCTTC	ION_TTCAGGACCTTC_TOP	CCCTGCGTGTCTCCGACTCAGTTCAGGACCTTCGATTGCA	ION_TTCAGGACCTTC_BOT	ATCGAAGGTCCTGAACTGAGTCGGAGACACGCAGGG
BCv2_2530	2	TCTAACCAATGC	ION_TCTAACCAATGC_TOP	CCCTGCGTGTCTCCGACTCAGTCTAACCAATGCGATTGCA	ION_TCTAACCAATGC_BOT	ATCGCATTGGTTAGACTGAGTCGGAGACACGCAGGG
BCv2_2301	2	TCCGAGCTGATC	ION_TCCGAGCTGATC_TOP	CCCTGCGTGTCTCCGACTCAGTCCGAGCTGATCGATTGCA	ION_TCCGAGCTGATC_BOT	ATCGATCAGCTCGGACTGAGTCGGAGACACGCAGGG
BCv2_1199	2	TTACCATGTTC	ION_TTACCATGTTC_TOP	CCCTGCGTGTCTCCGACTCAGTTACCATGTTCGATTGCA	ION_TTACCATGTTC_BOT	ATCGAACATGGTAACTGAGTCGGAGACACGCAGGG
BCv2_1988	2	TTCTGAGCGTTC	ION_TTCTGAGCGTTC_TOP	CCCTGCGTGTCTCCGACTCAGTTCTGAGCGTTCGATTGCA	ION_TTCTGAGCGTTC_BOT	ATCGAACGCTCAGAACTGAGTCGGAGACACGCAGGG
BCv2_3792	2	CTCATTCCGGTC	ION_CTCATTCCGGTC_TOP	CCCTGCGTGTCTCCGACTCAGCTCATTCCGGTCGATTGCA	ION_CTCATTCCGGTC_BOT	ATCGACCGGAATGAGCTGAGTCGGAGACACGCAGGG
BCv2_2363	2	TCGAGGCCTGGC	ION_TCGAGGCCTGGC_TOP	CCCTGCGTGTCTCCGACTCAGTCGAGGCCTGGCGATTGCA	ION_TCGAGGCCTGGC_BOT	ATCGCCAGGCCTCGACTGAGTCGGAGACACGCAGGG
BCv2_1287	2	TGGAAGGTTGC	ION_TGGAAGGTTGC_TOP	CCCTGCGTGTCTCCGACTCAGTGGAAGGTTGCGATTGCA	ION_TGGAAGGTTGC_BOT	ATCGCAACCTTCCACTGAGTCGGAGACACGCAGGG
BCv2_3788	2	TAGGATTCCGAC	ION_TAGGATTCCGAC_TOP	CCCTGCGTGTCTCCGACTCAGTAGGATTCCGACGATTGCA	ION_TAGGATTCCGAC_BOT	ATCGTCGGAATCCTACTGAGTCGGAGACACGCAGGG
BCv2_3612	2	TTGAAGCTCCGC	ION_TTGAAGCTCCGC_TOP	CCCTGCGTGTCTCCGACTCAGTTGAAGCTCCGCGATTGCA	ION_TTGAAGCTCCGC_BOT	ATCGCGGAGCTTCAACTGAGTCGGAGACACGCAGGG
BCv2_3310	2	TTCAACTTCTTC	ION_TTCAACTTCTTC_TOP	CCCTGCGTGTCTCCGACTCAGTTCAACTTCTTCGATTGCA	ION_TTCAACTTCTTC_BOT	ATCGAAGAAGTTGAACTGAGTCGGAGACACGCAGGG
BCv2_1611	2	TTAGGCTCAAC	ION_TTAGGCTCAAC_TOP	CCCTGCGTGTCTCCGACTCAGTTAGGCTCAACGATTGCA	ION_TTAGGCTCAAC_BOT	ATCGTTGAGCCTAACTGAGTCGGAGACACGCAGGG
BCv2_2003	2	CCAAGGCGAATC	ION_CCAAGGCGAATC_TOP	CCCTGCGTGTCTCCGACTCAGCCAAGGCGAATCGATTGCA	ION_CCAAGGCGAATC_BOT	ATCGATTCGCCTTGGCTGAGTCGGAGACACGCAGGG
BCv2_3129	2	CTTAGATCGGTC	ION_CTTAGATCGGTC_TOP	CCCTGCGTGTCTCCGACTCAGCTTAGATCGGTCGATTGCA	ION_CTTAGATCGGTC_BOT	ATCGACCGATCTAAGCTGAGTCGGAGACACGCAGGG
BCv2_3552	2	CCGGTCCGATTC	ION_CCGGTCCGATTC_TOP	CCCTGCGTGTCTCCGACTCAGCCGGTCCGATTCGATTGCA	ION_CCGGTCCGATTC_BOT	ATCGAATCGGACCGGCTGAGTCGGAGACACGCAGGG
BCv2_1417	2	TCCAAGGACAC	ION_TCCAAGGACAC_TOP	CCCTGCGTGTCTCCGACTCAGTCCAAGGACACGATTGCA	ION_TCCAAGGACAC_BOT	ATCGTGTCCTTGGACTGAGTCGGAGACACGCAGGG
BCv2_165	2	TTGGAGCGAC	ION_TTGGAGCGAC_TOP	CCCTGCGTGTCTCCGACTCAGTTGGAGCGACGATTGCA	ION_TTGGAGCGAC_BOT	ATCGTCGCTCCAACTGAGTCGGAGACACGCAGGG
BCv2_1923	2	CTTGTTCCGGC	ION_CTTGTTCCGGC_TOP	CCCTGCGTGTCTCCGACTCAGCTTGTTCCGGCGATTGCA	ION_CTTGTTCCGGC_BOT	ATCGCCGGAACAAGCTGAGTCGGAGACACGCAGGG
BCv2_2163	2	TCCGGCAAGATC	ION_TCCGGCAAGATC_TOP	CCCTGCGTGTCTCCGACTCAGTCCGGCAAGATCGATTGCA	ION_TCCGGCAAGATC_BOT	ATCGATCTTGCCGGACTGAGTCGGAGACACGCAGGG
BCv2_3555	2	TTCCTATCCGAC	ION_TTCCTATCCGAC_TOP	CCCTGCGTGTCTCCGACTCAGTTCCTATCCGACGATTGCA	ION_TTCCTATCCGAC_BOT	ATCGTCGGATAGGAACTGAGTCGGAGACACGCAGGG
BCv2_1259	2	CTAATTGAATC	ION_CTAATTGAATC_TOP	CCCTGCGTGTCTCCGACTCAGCTAATTGAATCGATTGCA	ION_CTAATTGAATC_BOT	ATCGATTCAATTAGCTGAGTCGGAGACACGCAGGG
BCv2_1796	2	TTCGACACCAC	ION_TTCGACACCAC_TOP	CCCTGCGTGTCTCCGACTCAGTTCGACACCACGATTGCA	ION_TTCGACACCAC_BOT	ATCGTGGTGTCGAACTGAGTCGGAGACACGCAGGG
BCv2_2934	2	CCAAGCAACGGC	ION_CCAAGCAACGGC_TOP	CCCTGCGTGTCTCCGACTCAGCCAAGCAACGGCGATTGCA	ION_CCAAGCAACGGC_BOT	ATCGCCGTTGCTTGGCTGAGTCGGAGACACGCAGGG
BCv2_386	2	TCCGCCATGC	ION_TCCGCCATGC_TOP	CCCTGCGTGTCTCCGACTCAGTCCGCCATGCGATTGCA	ION_TCCGCCATGC_BOT	ATCGCATGGCGGACTGAGTCGGAGACACGCAGGG
BCv2_786	2	CCAGTTCCTC	ION_CCAGTTCCTC_TOP	CCCTGCGTGTCTCCGACTCAGCCAGTTCCTCGATTGCA	ION_CCAGTTCCTC_BOT	ATCGAGGAACTGGCTGAGTCGGAGACACGCAGGG
BCv2_2505	2	TAACAATAATTC	ION_TAACAATAATTC_TOP	CCCTGCGTGTCTCCGACTCAGTAACAATAATTCGATTGCA	ION_TAACAATAATTC_BOT	ATCGAATTATTGTTACTGAGTCGGAGACACGCAGGG
BCv2_333	2	TGCCTGGATC	ION_TGCCTGGATC_TOP	CCCTGCGTGTCTCCGACTCAGTGCCTGGATCGATTGCA	ION_TGCCTGGATC_BOT	ATCGATCCAGGCACTGAGTCGGAGACACGCAGGG
BCv2_3019	2	CTGAAGTCGGAC	ION_CTGAAGTCGGAC_TOP	CCCTGCGTGTCTCCGACTCAGCTGAAGTCGGACGATTGCA	ION_CTGAAGTCGGAC_BOT	ATCGTCCGACTTCAGCTGAGTCGGAGACACGCAGGG
BCv2_1999	2	CCTTGAGGCGGC	ION_CCTTGAGGCGGC_TOP	CCCTGCGTGTCTCCGACTCAGCCTTGAGGCGGCGATTGCA	ION_CCTTGAGGCGGC_BOT	ATCGCCGCCTCAAGGCTGAGTCGGAGACACGCAGGG
BCv2_2484	2	AAGGAATGGAAC	ION_AAGGAATGGAAC_TOP	CCCTGCGTGTCTCCGACTCAGAAGGAATGGAACGATTGCA	ION_AAGGAATGGAAC_BOT	ATCGTTCCATTCCTTCTGAGTCGGAGACACGCAGGG
BCv2_2027	2	TTCCGAACCGAC	ION_TTCCGAACCGAC_TOP	CCCTGCGTGTCTCCGACTCAGTTCCGAACCGACGATTGCA	ION_TTCCGAACCGAC_BOT	ATCGTCGGTTCGGAACTGAGTCGGAGACACGCAGGG
BCv2_2110	2	TTCACCAGGATC	ION_TTCACCAGGATC_TOP	CCCTGCGTGTCTCCGACTCAGTTCACCAGGATCGATTGCA	ION_TTCACCAGGATC_BOT	ATCGATCCTGGTGAACTGAGTCGGAGACACGCAGGG
BCv2_555	2	CTACAACTTC	ION_CTACAACTTC_TOP	CCCTGCGTGTCTCCGACTCAGCTACAACTTCGATTGCA	ION_CTACAACTTC_BOT	ATCGAAGTTGTAGCTGAGTCGGAGACACGCAGGG
BCv2_3174	2	CTGAGGCATCAC	ION_CTGAGGCATCAC_TOP	CCCTGCGTGTCTCCGACTCAGCTGAGGCATCACGATTGCA	ION_CTGAGGCATCAC_BOT	ATCGTGATGCCTCAGCTGAGTCGGAGACACGCAGGG
BCv2_3163	2	CCAGCATCATTC	ION_CCAGCATCATTC_TOP	CCCTGCGTGTCTCCGACTCAGCCAGCATCATTCGATTGCA	ION_CCAGCATCATTC_BOT	ATCGAATGATGCTGGCTGAGTCGGAGACACGCAGGG
BCv2_1460	2	CGGAGGCACGC	ION_CGGAGGCACGC_TOP	CCCTGCGTGTCTCCGACTCAGCGGAGGCACGCGATTGCA	ION_CGGAGGCACGC_BOT	ATCGCGTGCCTCCGCTGAGTCGGAGACACGCAGGG
BCv2_2098	2	TCAGGCAGATTC	ION_TCAGGCAGATTC_TOP	CCCTGCGTGTCTCCGACTCAGTCAGGCAGATTCGATTGCA	ION_TCAGGCAGATTC_BOT	ATCGAATCTGCCTGACTGAGTCGGAGACACGCAGGG
BCv2_734	2	AGCCAACCGC	ION_AGCCAACCGC_TOP	CCCTGCGTGTCTCCGACTCAGAGCCAACCGCGATTGCA	ION_AGCCAACCGC_BOT	ATCGCGGTTGGCTCTGAGTCGGAGACACGCAGGG
BCv2_3437	2	CCGAAGGACCGC	ION_CCGAAGGACCGC_TOP	CCCTGCGTGTCTCCGACTCAGCCGAAGGACCGCGATTGCA	ION_CCGAAGGACCGC_BOT	ATCGCGGTCCTTCGGCTGAGTCGGAGACACGCAGGG
BCv2_2382	2	TCCGAAGATAAC	ION_TCCGAAGATAAC_TOP	CCCTGCGTGTCTCCGACTCAGTCCGAAGATAACGATTGCA	ION_TCCGAAGATAAC_BOT	ATCGTTATCTTCGGACTGAGTCGGAGACACGCAGGG
BCv2_1647	2	CCTCATCGTTC	ION_CCTCATCGTTC_TOP	CCCTGCGTGTCTCCGACTCAGCCTCATCGTTCGATTGCA	ION_CCTCATCGTTC_BOT	ATCGAACGATGAGGCTGAGTCGGAGACACGCAGGG
BCv2_731	2	TGCAACCAAC	ION_TGCAACCAAC_TOP	CCCTGCGTGTCTCCGACTCAGTGCAACCAACGATTGCA	ION_TGCAACCAAC_BOT	ATCGTTGGTTGCACTGAGTCGGAGACACGCAGGG
BCv2_3569	2	CGGAATCCGGTC	ION_CGGAATCCGGTC_TOP	CCCTGCGTGTCTCCGACTCAGCGGAATCCGGTCGATTGCA	ION_CGGAATCCGGTC_BOT	ATCGACCGGATTCCGCTGAGTCGGAGACACGCAGGG
BCv2_2149	2	TCTTGAGGAAGC	ION_TCTTGAGGAAGC_TOP	CCCTGCGTGTCTCCGACTCAGTCTTGAGGAAGCGATTGCA	ION_TCTTGAGGAAGC_BOT	ATCGCTTCCTCAAGACTGAGTCGGAGACACGCAGGG
BCv2_3477	2	CCGCCACCAATC	ION_CCGCCACCAATC_TOP	CCCTGCGTGTCTCCGACTCAGCCGCCACCAATCGATTGCA	ION_CCGCCACCAATC_BOT	ATCGATTGGTGGCGGCTGAGTCGGAGACACGCAGGG
BCv2_438	2	AAGGTTATTC	ION_AAGGTTATTC_TOP	CCCTGCGTGTCTCCGACTCAGAAGGTTATTCGATTGCA	ION_AAGGTTATTC_BOT	ATCGAATAACCTTCTGAGTCGGAGACACGCAGGG
BCv2_2681	2	TGGAGATTGGTC	ION_TGGAGATTGGTC_TOP	CCCTGCGTGTCTCCGACTCAGTGGAGATTGGTCGATTGCA	ION_TGGAGATTGGTC_BOT	ATCGACCAATCTCCACTGAGTCGGAGACACGCAGGG
BCv2_3178	2	TCTCCATCAATC	ION_TCTCCATCAATC_TOP	CCCTGCGTGTCTCCGACTCAGTCTCCATCAATCGATTGCA	ION_TCTCCATCAATC_BOT	ATCGATTGATGGAGACTGAGTCGGAGACACGCAGGG
BCv2_2966	2	TGGAGCCAACAC	ION_TGGAGCCAACAC_TOP	CCCTGCGTGTCTCCGACTCAGTGGAGCCAACACGATTGCA	ION_TGGAGCCAACAC_BOT	ATCGTGTTGGCTCCACTGAGTCGGAGACACGCAGGG
BCv2_2125	2	TCGGAAGCCAGC	ION_TCGGAAGCCAGC_TOP	CCCTGCGTGTCTCCGACTCAGTCGGAAGCCAGCGATTGCA	ION_TCGGAAGCCAGC_BOT	ATCGCTGGCTTCCGACTGAGTCGGAGACACGCAGGG
BCv2_2994	2	TCTAATCGATTC	ION_TCTAATCGATTC_TOP	CCCTGCGTGTCTCCGACTCAGTCTAATCGATTCGATTGCA	ION_TCTAATCGATTC_BOT	ATCGAATCGATTAGACTGAGTCGGAGACACGCAGGG
BCv2_406	2	CCACCAATAC	ION_CCACCAATAC_TOP	CCCTGCGTGTCTCCGACTCAGCCACCAATACGATTGCA	ION_CCACCAATAC_BOT	ATCGTATTGGTGGCTGAGTCGGAGACACGCAGGG
BCv2_3265	2	CTTGGATTCGAC	ION_CTTGGATTCGAC_TOP	CCCTGCGTGTCTCCGACTCAGCTTGGATTCGACGATTGCA	ION_CTTGGATTCGAC_BOT	ATCGTCGAATCCAAGCTGAGTCGGAGACACGCAGGG
BCv2_2557	2	TTCTGGATTATC	ION_TTCTGGATTATC_TOP	CCCTGCGTGTCTCCGACTCAGTTCTGGATTATCGATTGCA	ION_TTCTGGATTATC_BOT	ATCGATAATCCAGAACTGAGTCGGAGACACGCAGGG
BCv2_299	2	TTCTTCTGGC	ION_TTCTTCTGGC_TOP	CCCTGCGTGTCTCCGACTCAGTTCTTCTGGCGATTGCA	ION_TTCTTCTGGC_BOT	ATCGCCAGAAGAACTGAGTCGGAGACACGCAGGG
BCv2_1403	2	TCCTGAGACTC	ION_TCCTGAGACTC_TOP	CCCTGCGTGTCTCCGACTCAGTCCTGAGACTCGATTGCA	ION_TCCTGAGACTC_BOT	ATCGAGTCTCAGGACTGAGTCGGAGACACGCAGGG
BCv2_2175	2	CTGGAACAAGAC	ION_CTGGAACAAGAC_TOP	CCCTGCGTGTCTCCGACTCAGCTGGAACAAGACGATTGCA	ION_CTGGAACAAGAC_BOT	ATCGTCTTGTTCCAGCTGAGTCGGAGACACGCAGGG
BCv2_2608	2	TCTTGCTTAATC	ION_TCTTGCTTAATC_TOP	CCCTGCGTGTCTCCGACTCAGTCTTGCTTAATCGATTGCA	ION_TCTTGCTTAATC_BOT	ATCGATTAAGCAAGACTGAGTCGGAGACACGCAGGG
BCv2_2768	2	CTCCAATTGGAC	ION_CTCCAATTGGAC_TOP	CCCTGCGTGTCTCCGACTCAGCTCCAATTGGACGATTGCA	ION_CTCCAATTGGAC_BOT	ATCGTCCAATTGGAGCTGAGTCGGAGACACGCAGGG
BCv2_2152	2	CTAAGGAAGGTC	ION_CTAAGGAAGGTC_TOP	CCCTGCGTGTCTCCGACTCAGCTAAGGAAGGTCGATTGCA	ION_CTAAGGAAGGTC_BOT	ATCGACCTTCCTTAGCTGAGTCGGAGACACGCAGGG
BCv2_3474	2	TGAAGGCACCTC	ION_TGAAGGCACCTC_TOP	CCCTGCGTGTCTCCGACTCAGTGAAGGCACCTCGATTGCA	ION_TGAAGGCACCTC_BOT	ATCGAGGTGCCTTCACTGAGTCGGAGACACGCAGGG
BCv2_2242	2	TTCTTAAGTATC	ION_TTCTTAAGTATC_TOP	CCCTGCGTGTCTCCGACTCAGTTCTTAAGTATCGATTGCA	ION_TTCTTAAGTATC_BOT	ATCGATACTTAAGAACTGAGTCGGAGACACGCAGGG
BCv2_1810	2	CTGGCCACCGC	ION_CTGGCCACCGC_TOP	CCCTGCGTGTCTCCGACTCAGCTGGCCACCGCGATTGCA	ION_CTGGCCACCGC_BOT	ATCGCGGTGGCCAGCTGAGTCGGAGACACGCAGGG
BCv2_3706	2	ACAATCCGGTTC	ION_ACAATCCGGTTC_TOP	CCCTGCGTGTCTCCGACTCAGACAATCCGGTTCGATTGCA	ION_ACAATCCGGTTC_BOT	ATCGAACCGGATTGTCTGAGTCGGAGACACGCAGGG
BCv2_2077	2	TCCTTACAGAAC	ION_TCCTTACAGAAC_TOP	CCCTGCGTGTCTCCGACTCAGTCCTTACAGAACGATTGCA	ION_TCCTTACAGAAC_BOT	ATCGTTCTGTAAGGACTGAGTCGGAGACACGCAGGG
BCv2_1924	2	TTGGTTCCAAC	ION_TTGGTTCCAAC_TOP	CCCTGCGTGTCTCCGACTCAGTTGGTTCCAACGATTGCA	ION_TTGGTTCCAAC_BOT	ATCGTTGGAACCAACTGAGTCGGAGACACGCAGGG
BCv2_2039	2	CTTGAAGCCGTC	ION_CTTGAAGCCGTC_TOP	CCCTGCGTGTCTCCGACTCAGCTTGAAGCCGTCGATTGCA	ION_CTTGAAGCCGTC_BOT	ATCGACGGCTTCAAGCTGAGTCGGAGACACGCAGGG
BCv2_3130	2	TTGAGATCAATC	ION_TTGAGATCAATC_TOP	CCCTGCGTGTCTCCGACTCAGTTGAGATCAATCGATTGCA	ION_TTGAGATCAATC_BOT	ATCGATTGATCTCAACTGAGTCGGAGACACGCAGGG
BCv2_3413	2	CAGCAATTCGAC	ION_CAGCAATTCGAC_TOP	CCCTGCGTGTCTCCGACTCAGCAGCAATTCGACGATTGCA	ION_CAGCAATTCGAC_BOT	ATCGTCGAATTGCTGCTGAGTCGGAGACACGCAGGG
BCv2_1101	2	CGAAGCTAATC	ION_CGAAGCTAATC_TOP	CCCTGCGTGTCTCCGACTCAGCGAAGCTAATCGATTGCA	ION_CGAAGCTAATC_BOT	ATCGATTAGCTTCGCTGAGTCGGAGACACGCAGGG
BCv2_2317	2	CTTAAGGCTGAC	ION_CTTAAGGCTGAC_TOP	CCCTGCGTGTCTCCGACTCAGCTTAAGGCTGACGATTGCA	ION_CTTAAGGCTGAC_BOT	ATCGTCAGCCTTAAGCTGAGTCGGAGACACGCAGGG
BCv2_3506	2	CTGGAGAACCAC	ION_CTGGAGAACCAC_TOP	CCCTGCGTGTCTCCGACTCAGCTGGAGAACCACGATTGCA	ION_CTGGAGAACCAC_BOT	ATCGTGGTTCTCCAGCTGAGTCGGAGACACGCAGGG
BCv2_1301	2	TACTTGGAATC	ION_TACTTGGAATC_TOP	CCCTGCGTGTCTCCGACTCAGTACTTGGAATCGATTGCA	ION_TACTTGGAATC_BOT	ATCGATTCCAAGTACTGAGTCGGAGACACGCAGGG
BCv2_1593	2	TTCGACTCGTC	ION_TTCGACTCGTC_TOP	CCCTGCGTGTCTCCGACTCAGTTCGACTCGTCGATTGCA	ION_TTCGACTCGTC_BOT	ATCGACGAGTCGAACTGAGTCGGAGACACGCAGGG
BCv2_3645	2	CTAGGCCTCCTC	ION_CTAGGCCTCCTC_TOP	CCCTGCGTGTCTCCGACTCAGCTAGGCCTCCTCGATTGCA	ION_CTAGGCCTCCTC_BOT	ATCGAGGAGGCCTAGCTGAGTCGGAGACACGCAGGG
BCv2_1486	2	CCGAGAACAAC	ION_CCGAGAACAAC_TOP	CCCTGCGTGTCTCCGACTCAGCCGAGAACAACGATTGCA	ION_CCGAGAACAAC_BOT	ATCGTTGTTCTCGGCTGAGTCGGAGACACGCAGGG
BCv2_497	2	TTAAGACGTC	ION_TTAAGACGTC_TOP	CCCTGCGTGTCTCCGACTCAGTTAAGACGTCGATTGCA	ION_TTAAGACGTC_BOT	ATCGACGTCTTAACTGAGTCGGAGACACGCAGGG
BCv2_1900	2	CTAAGATCCGC	ION_CTAAGATCCGC_TOP	CCCTGCGTGTCTCCGACTCAGCTAAGATCCGCGATTGCA	ION_CTAAGATCCGC_BOT	ATCGCGGATCTTAGCTGAGTCGGAGACACGCAGGG
BCv2_3335	2	TAACCTTCGGAC	ION_TAACCTTCGGAC_TOP	CCCTGCGTGTCTCCGACTCAGTAACCTTCGGACGATTGCA	ION_TAACCTTCGGAC_BOT	ATCGTCCGAAGGTTACTGAGTCGGAGACACGCAGGG
BCv2_1298	2	CCGGCTTGAAC	ION_CCGGCTTGAAC_TOP	CCCTGCGTGTCTCCGACTCAGCCGGCTTGAACGATTGCA	ION_CCGGCTTGAAC_BOT	ATCGTTCAAGCCGGCTGAGTCGGAGACACGCAGGG
BCv2_2820	2	TTCTGCACGATC	ION_TTCTGCACGATC_TOP	CCCTGCGTGTCTCCGACTCAGTTCTGCACGATCGATTGCA	ION_TTCTGCACGATC_BOT	ATCGATCGTGCAGAACTGAGTCGGAGACACGCAGGG
BCv2_1084	2	TCCGGAACTAC	ION_TCCGGAACTAC_TOP	CCCTGCGTGTCTCCGACTCAGTCCGGAACTACGATTGCA	ION_TCCGGAACTAC_BOT	ATCGTAGTTCCGGACTGAGTCGGAGACACGCAGGG
BCv2_3099	2	CGGCCTCAATTC	ION_CGGCCTCAATTC_TOP	CCCTGCGTGTCTCCGACTCAGCGGCCTCAATTCGATTGCA	ION_CGGCCTCAATTC_BOT	ATCGAATTGAGGCCGCTGAGTCGGAGACACGCAGGG
BCv2_692	2	TGGCTTCATC	ION_TGGCTTCATC_TOP	CCCTGCGTGTCTCCGACTCAGTGGCTTCATCGATTGCA	ION_TGGCTTCATC_BOT	ATCGATGAAGCCACTGAGTCGGAGACACGCAGGG
BCv2_3637	2	CAGCCTCCGGAC	ION_CAGCCTCCGGAC_TOP	CCCTGCGTGTCTCCGACTCAGCAGCCTCCGGACGATTGCA	ION_CAGCCTCCGGAC_BOT	ATCGTCCGGAGGCTGCTGAGTCGGAGACACGCAGGG
BCv2_577	2	TGAATCGAAC	ION_TGAATCGAAC_TOP	CCCTGCGTGTCTCCGACTCAGTGAATCGAACGATTGCA	ION_TGAATCGAAC_BOT	ATCGTTCGATTCACTGAGTCGGAGACACGCAGGG
BCv2_2763	2	CGAACAATTGTC	ION_CGAACAATTGTC_TOP	CCCTGCGTGTCTCCGACTCAGCGAACAATTGTCGATTGCA	ION_CGAACAATTGTC_BOT	ATCGACAATTGTTCGCTGAGTCGGAGACACGCAGGG
BCv2_2310	3	TTAGGCTGATTC	ION_TTAGGCTGATTC_TOP	CCCTGCGTGTCTCCGACTCAGTTAGGCTGATTCGATTGCA	ION_TTAGGCTGATTC_BOT	ATCGAATCAGCCTAACTGAGTCGGAGACACGCAGGG
BCv2_2887	3	TGGAACCACGTC	ION_TGGAACCACGTC_TOP	CCCTGCGTGTCTCCGACTCAGTGGAACCACGTCGATTGCA	ION_TGGAACCACGTC_BOT	ATCGACGTGGTTCCACTGAGTCGGAGACACGCAGGG
BCv2_2939	3	AGGCAACGGAAC	ION_AGGCAACGGAAC_TOP	CCCTGCGTGTCTCCGACTCAGAGGCAACGGAACGATTGCA	ION_AGGCAACGGAAC_BOT	ATCGTTCCGTTGCCTCTGAGTCGGAGACACGCAGGG
BCv2_1887	3	TCCTCCTCCAC	ION_TCCTCCTCCAC_TOP	CCCTGCGTGTCTCCGACTCAGTCCTCCTCCACGATTGCA	ION_TCCTCCTCCAC_BOT	ATCGTGGAGGAGGACTGAGTCGGAGACACGCAGGG
BCv2_3366	3	TCTCATTCATTC	ION_TCTCATTCATTC_TOP	CCCTGCGTGTCTCCGACTCAGTCTCATTCATTCGATTGCA	ION_TCTCATTCATTC_BOT	ATCGAATGAATGAGACTGAGTCGGAGACACGCAGGG
BCv2_1638	3	TTCTAGATCAC	ION_TTCTAGATCAC_TOP	CCCTGCGTGTCTCCGACTCAGTTCTAGATCACGATTGCA	ION_TTCTAGATCAC_BOT	ATCGTGATCTAGAACTGAGTCGGAGACACGCAGGG
BCv2_1980	3	TTCGGAACGTTC	ION_TTCGGAACGTTC_TOP	CCCTGCGTGTCTCCGACTCAGTTCGGAACGTTCGATTGCA	ION_TTCGGAACGTTC_BOT	ATCGAACGTTCCGAACTGAGTCGGAGACACGCAGGG
BCv2_1351	3	TTAAGATTATC	ION_TTAAGATTATC_TOP	CCCTGCGTGTCTCCGACTCAGTTAAGATTATCGATTGCA	ION_TTAAGATTATC_BOT	ATCGATAATCTTAACTGAGTCGGAGACACGCAGGG
BCv2_2214	3	CCTTATGGATTC	ION_CCTTATGGATTC_TOP	CCCTGCGTGTCTCCGACTCAGCCTTATGGATTCGATTGCA	ION_CCTTATGGATTC_BOT	ATCGAATCCATAAGGCTGAGTCGGAGACACGCAGGG
BCv2_2087	3	CTTGAACAGGTC	ION_CTTGAACAGGTC_TOP	CCCTGCGTGTCTCCGACTCAGCTTGAACAGGTCGATTGCA	ION_CTTGAACAGGTC_BOT	ATCGACCTGTTCAAGCTGAGTCGGAGACACGCAGGG
BCv2_1127	3	CCGAACCTATC	ION_CCGAACCTATC_TOP	CCCTGCGTGTCTCCGACTCAGCCGAACCTATCGATTGCA	ION_CCGAACCTATC_BOT	ATCGATAGGTTCGGCTGAGTCGGAGACACGCAGGG
BCv2_501	3	CCAGGACGTC	ION_CCAGGACGTC_TOP	CCCTGCGTGTCTCCGACTCAGCCAGGACGTCGATTGCA	ION_CCAGGACGTC_BOT	ATCGACGTCCTGGCTGAGTCGGAGACACGCAGGG
BCv2_564	3	CCTTGTCGTC	ION_CCTTGTCGTC_TOP	CCCTGCGTGTCTCCGACTCAGCCTTGTCGTCGATTGCA	ION_CCTTGTCGTC_BOT	ATCGACGACAAGGCTGAGTCGGAGACACGCAGGG
BCv2_2536	3	CTAGCCAATGAC	ION_CTAGCCAATGAC_TOP	CCCTGCGTGTCTCCGACTCAGCTAGCCAATGACGATTGCA	ION_CTAGCCAATGAC_BOT	ATCGTCATTGGCTAGCTGAGTCGGAGACACGCAGGG
BCv2_3050	3	CCTGGCTCAATC	ION_CCTGGCTCAATC_TOP	CCCTGCGTGTCTCCGACTCAGCCTGGCTCAATCGATTGCA	ION_CCTGGCTCAATC_BOT	ATCGATTGAGCCAGGCTGAGTCGGAGACACGCAGGG
BCv2_2645	3	CTGAGGCTTGTC	ION_CTGAGGCTTGTC_TOP	CCCTGCGTGTCTCCGACTCAGCTGAGGCTTGTCGATTGCA	ION_CTGAGGCTTGTC_BOT	ATCGACAAGCCTCAGCTGAGTCGGAGACACGCAGGG
BCv2_2481	3	CAAGAATAATTC	ION_CAAGAATAATTC_TOP	CCCTGCGTGTCTCCGACTCAGCAAGAATAATTCGATTGCA	ION_CAAGAATAATTC_BOT	ATCGAATTATTCTTGCTGAGTCGGAGACACGCAGGG
BCv2_2959	3	CCGAACCAACGC	ION_CCGAACCAACGC_TOP	CCCTGCGTGTCTCCGACTCAGCCGAACCAACGCGATTGCA	ION_CCGAACCAACGC_BOT	ATCGCGTTGGTTCGGCTGAGTCGGAGACACGCAGGG
BCv2_2678	3	CCTAGATTAATC	ION_CCTAGATTAATC_TOP	CCCTGCGTGTCTCCGACTCAGCCTAGATTAATCGATTGCA	ION_CCTAGATTAATC_BOT	ATCGATTAATCTAGGCTGAGTCGGAGACACGCAGGG
BCv2_1475	3	TCAACCACAAC	ION_TCAACCACAAC_TOP	CCCTGCGTGTCTCCGACTCAGTCAACCACAACGATTGCA	ION_TCAACCACAAC_BOT	ATCGTTGTGGTTGACTGAGTCGGAGACACGCAGGG
BCv2_2738	3	AGGCCATTGATC	ION_AGGCCATTGATC_TOP	CCCTGCGTGTCTCCGACTCAGAGGCCATTGATCGATTGCA	ION_AGGCCATTGATC_BOT	ATCGATCAATGGCCTCTGAGTCGGAGACACGCAGGG
BCv2_3498	3	AAGGCCACCTTC	ION_AAGGCCACCTTC_TOP	CCCTGCGTGTCTCCGACTCAGAAGGCCACCTTCGATTGCA	ION_AAGGCCACCTTC_BOT	ATCGAAGGTGGCCTTCTGAGTCGGAGACACGCAGGG
BCv2_3204	3	TCGAGAATCGGC	ION_TCGAGAATCGGC_TOP	CCCTGCGTGTCTCCGACTCAGTCGAGAATCGGCGATTGCA	ION_TCGAGAATCGGC_BOT	ATCGCCGATTCTCGACTGAGTCGGAGACACGCAGGG
BCv2_2872	3	TTCTGCCACTTC	ION_TTCTGCCACTTC_TOP	CCCTGCGTGTCTCCGACTCAGTTCTGCCACTTCGATTGCA	ION_TTCTGCCACTTC_BOT	ATCGAAGTGGCAGAACTGAGTCGGAGACACGCAGGG
BCv2_3198	3	CTAAGCCATCTC	ION_CTAAGCCATCTC_TOP	CCCTGCGTGTCTCCGACTCAGCTAAGCCATCTCGATTGCA	ION_CTAAGCCATCTC_BOT	ATCGAGATGGCTTAGCTGAGTCGGAGACACGCAGGG
BCv2_3073	3	CCTTAGCTCGGC	ION_CCTTAGCTCGGC_TOP	CCCTGCGTGTCTCCGACTCAGCCTTAGCTCGGCGATTGCA	ION_CCTTAGCTCGGC_BOT	ATCGCCGAGCTAAGGCTGAGTCGGAGACACGCAGGG
BCv2_2803	3	TCTTAGGACGGC	ION_TCTTAGGACGGC_TOP	CCCTGCGTGTCTCCGACTCAGTCTTAGGACGGCGATTGCA	ION_TCTTAGGACGGC_BOT	ATCGCCGTCCTAAGACTGAGTCGGAGACACGCAGGG
BCv2_2494	3	CTTGCAATGGAC	ION_CTTGCAATGGAC_TOP	CCCTGCGTGTCTCCGACTCAGCTTGCAATGGACGATTGCA	ION_CTTGCAATGGAC_BOT	ATCGTCCATTGCAAGCTGAGTCGGAGACACGCAGGG
BCv2_280	3	TCTAATGGTC	ION_TCTAATGGTC_TOP	CCCTGCGTGTCTCCGACTCAGTCTAATGGTCGATTGCA	ION_TCTAATGGTC_BOT	ATCGACCATTAGACTGAGTCGGAGACACGCAGGG
BCv2_2204	3	CGGAGCCAAGTC	ION_CGGAGCCAAGTC_TOP	CCCTGCGTGTCTCCGACTCAGCGGAGCCAAGTCGATTGCA	ION_CGGAGCCAAGTC_BOT	ATCGACTTGGCTCCGCTGAGTCGGAGACACGCAGGG
BCv2_1462	3	CCTCCACGATC	ION_CCTCCACGATC_TOP	CCCTGCGTGTCTCCGACTCAGCCTCCACGATCGATTGCA	ION_CCTCCACGATC_BOT	ATCGATCGTGGAGGCTGAGTCGGAGACACGCAGGG
BCv2_2099	3	CCTAAGGCAGGC	ION_CCTAAGGCAGGC_TOP	CCCTGCGTGTCTCCGACTCAGCCTAAGGCAGGCGATTGCA	ION_CCTAAGGCAGGC_BOT	ATCGCCTGCCTTAGGCTGAGTCGGAGACACGCAGGG
BCv2_3023	3	TCTGGAAGTCGC	ION_TCTGGAAGTCGC_TOP	CCCTGCGTGTCTCCGACTCAGTCTGGAAGTCGCGATTGCA	ION_TCTGGAAGTCGC_BOT	ATCGCGACTTCCAGACTGAGTCGGAGACACGCAGGG
BCv2_2254	3	TCTTAGGTAATC	ION_TCTTAGGTAATC_TOP	CCCTGCGTGTCTCCGACTCAGTCTTAGGTAATCGATTGCA	ION_TCTTAGGTAATC_BOT	ATCGATTACCTAAGACTGAGTCGGAGACACGCAGGG
BCv2_2644	3	TCCAGGCTTATC	ION_TCCAGGCTTATC_TOP	CCCTGCGTGTCTCCGACTCAGTCCAGGCTTATCGATTGCA	ION_TCCAGGCTTATC_BOT	ATCGATAAGCCTGGACTGAGTCGGAGACACGCAGGG
BCv2_3344	3	TGAGCCTTCGAC	ION_TGAGCCTTCGAC_TOP	CCCTGCGTGTCTCCGACTCAGTGAGCCTTCGACGATTGCA	ION_TGAGCCTTCGAC_BOT	ATCGTCGAAGGCTCACTGAGTCGGAGACACGCAGGG
BCv2_684	3	TGAATTCTTC	ION_TGAATTCTTC_TOP	CCCTGCGTGTCTCCGACTCAGTGAATTCTTCGATTGCA	ION_TGAATTCTTC_BOT	ATCGAAGAATTCACTGAGTCGGAGACACGCAGGG
BCv2_2745	3	CTTGAGAATTAC	ION_CTTGAGAATTAC_TOP	CCCTGCGTGTCTCCGACTCAGCTTGAGAATTACGATTGCA	ION_CTTGAGAATTAC_BOT	ATCGTAATTCTCAAGCTGAGTCGGAGACACGCAGGG
BCv2_3121	3	AAGGCCTCGAAC	ION_AAGGCCTCGAAC_TOP	CCCTGCGTGTCTCCGACTCAGAAGGCCTCGAACGATTGCA	ION_AAGGCCTCGAAC_BOT	ATCGTTCGAGGCCTTCTGAGTCGGAGACACGCAGGG
BCv2_2916	3	TTCCTTCAACAC	ION_TTCCTTCAACAC_TOP	CCCTGCGTGTCTCCGACTCAGTTCCTTCAACACGATTGCA	ION_TTCCTTCAACAC_BOT	ATCGTGTTGAAGGAACTGAGTCGGAGACACGCAGGG
BCv2_1244	3	TGGTTGGATTC	ION_TGGTTGGATTC_TOP	CCCTGCGTGTCTCCGACTCAGTGGTTGGATTCGATTGCA	ION_TGGTTGGATTC_BOT	ATCGAATCCAACCACTGAGTCGGAGACACGCAGGG
BCv2_1500	3	CGGCAACATTC	ION_CGGCAACATTC_TOP	CCCTGCGTGTCTCCGACTCAGCGGCAACATTCGATTGCA	ION_CGGCAACATTC_BOT	ATCGAATGTTGCCGCTGAGTCGGAGACACGCAGGG
BCv2_3793	3	TGCATTCCGGTC	ION_TGCATTCCGGTC_TOP	CCCTGCGTGTCTCCGACTCAGTGCATTCCGGTCGATTGCA	ION_TGCATTCCGGTC_BOT	ATCGACCGGAATGCACTGAGTCGGAGACACGCAGGG
BCv2_3169	3	CGGAAGCATCAC	ION_CGGAAGCATCAC_TOP	CCCTGCGTGTCTCCGACTCAGCGGAAGCATCACGATTGCA	ION_CGGAAGCATCAC_BOT	ATCGTGATGCTTCCGCTGAGTCGGAGACACGCAGGG
BCv2_3578	3	CTTGGAGTCCTC	ION_CTTGGAGTCCTC_TOP	CCCTGCGTGTCTCCGACTCAGCTTGGAGTCCTCGATTGCA	ION_CTTGGAGTCCTC_BOT	ATCGAGGACTCCAAGCTGAGTCGGAGACACGCAGGG
BCv2_2882	3	CGGACCACGGAC	ION_CGGACCACGGAC_TOP	CCCTGCGTGTCTCCGACTCAGCGGACCACGGACGATTGCA	ION_CGGACCACGGAC_BOT	ATCGTCCGTGGTCCGCTGAGTCGGAGACACGCAGGG
BCv2_3535	3	TTGCCAACCGGC	ION_TTGCCAACCGGC_TOP	CCCTGCGTGTCTCCGACTCAGTTGCCAACCGGCGATTGCA	ION_TTGCCAACCGGC_BOT	ATCGCCGGTTGGCAACTGAGTCGGAGACACGCAGGG
BCv2_668	3	CTGTTCGAAC	ION_CTGTTCGAAC_TOP	CCCTGCGTGTCTCCGACTCAGCTGTTCGAACGATTGCA	ION_CTGTTCGAAC_BOT	ATCGTTCGAACAGCTGAGTCGGAGACACGCAGGG
BCv2_290	3	CCGAGTGGTC	ION_CCGAGTGGTC_TOP	CCCTGCGTGTCTCCGACTCAGCCGAGTGGTCGATTGCA	ION_CCGAGTGGTC_BOT	ATCGACCACTCGGCTGAGTCGGAGACACGCAGGG
BCv2_3773	3	CAAGGCTTCCAC	ION_CAAGGCTTCCAC_TOP	CCCTGCGTGTCTCCGACTCAGCAAGGCTTCCACGATTGCA	ION_CAAGGCTTCCAC_BOT	ATCGTGGAAGCCTTGCTGAGTCGGAGACACGCAGGG
BCv2_3257	3	TCCATTCGGAAC	ION_TCCATTCGGAAC_TOP	CCCTGCGTGTCTCCGACTCAGTCCATTCGGAACGATTGCA	ION_TCCATTCGGAAC_BOT	ATCGTTCCGAATGGACTGAGTCGGAGACACGCAGGG
BCv2_2402	3	TCTTCATGAATC	ION_TCTTCATGAATC_TOP	CCCTGCGTGTCTCCGACTCAGTCTTCATGAATCGATTGCA	ION_TCTTCATGAATC_BOT	ATCGATTCATGAAGACTGAGTCGGAGACACGCAGGG
BCv2_2702	3	TTGACATTAATC	ION_TTGACATTAATC_TOP	CCCTGCGTGTCTCCGACTCAGTTGACATTAATCGATTGCA	ION_TTGACATTAATC_BOT	ATCGATTAATGTCAACTGAGTCGGAGACACGCAGGG
BCv2_870	3	TCAGGCCGAAC	ION_TCAGGCCGAAC_TOP	CCCTGCGTGTCTCCGACTCAGTCAGGCCGAACGATTGCA	ION_TCAGGCCGAAC_BOT	ATCGTTCGGCCTGACTGAGTCGGAGACACGCAGGG
BCv2_2692	3	TTCCGCATTGAC	ION_TTCCGCATTGAC_TOP	CCCTGCGTGTCTCCGACTCAGTTCCGCATTGACGATTGCA	ION_TTCCGCATTGAC_BOT	ATCGTCAATGCGGAACTGAGTCGGAGACACGCAGGG
BCv2_3587	3	TGGAAGGTCCAC	ION_TGGAAGGTCCAC_TOP	CCCTGCGTGTCTCCGACTCAGTGGAAGGTCCACGATTGCA	ION_TGGAAGGTCCAC_BOT	ATCGTGGACCTTCCACTGAGTCGGAGACACGCAGGG
BCv2_2930	3	TTAGCAACATTC	ION_TTAGCAACATTC_TOP	CCCTGCGTGTCTCCGACTCAGTTAGCAACATTCGATTGCA	ION_TTAGCAACATTC_BOT	ATCGAATGTTGCTAACTGAGTCGGAGACACGCAGGG
BCv2_819	3	TCTTAGCGATC	ION_TCTTAGCGATC_TOP	CCCTGCGTGTCTCCGACTCAGTCTTAGCGATCGATTGCA	ION_TCTTAGCGATC_BOT	ATCGATCGCTAAGACTGAGTCGGAGACACGCAGGG
BCv2_3712	3	AAGCAATCCATC	ION_AAGCAATCCATC_TOP	CCCTGCGTGTCTCCGACTCAGAAGCAATCCATCGATTGCA	ION_AAGCAATCCATC_BOT	ATCGATGGATTGCTTCTGAGTCGGAGACACGCAGGG
BCv2_1278	3	CCAAGTTGTTC	ION_CCAAGTTGTTC_TOP	CCCTGCGTGTCTCCGACTCAGCCAAGTTGTTCGATTGCA	ION_CCAAGTTGTTC_BOT	ATCGAACAACTTGGCTGAGTCGGAGACACGCAGGG
BCv2_3060	3	TGGACTCAATTC	ION_TGGACTCAATTC_TOP	CCCTGCGTGTCTCCGACTCAGTGGACTCAATTCGATTGCA	ION_TGGACTCAATTC_BOT	ATCGAATTGAGTCCACTGAGTCGGAGACACGCAGGG
BCv2_266	3	TCTGTAATTC	ION_TCTGTAATTC_TOP	CCCTGCGTGTCTCCGACTCAGTCTGTAATTCGATTGCA	ION_TCTGTAATTC_BOT	ATCGAATTACAGACTGAGTCGGAGACACGCAGGG
BCv2_3141	3	TTGAAGGATCGC	ION_TTGAAGGATCGC_TOP	CCCTGCGTGTCTCCGACTCAGTTGAAGGATCGCGATTGCA	ION_TTGAAGGATCGC_BOT	ATCGCGATCCTTCAACTGAGTCGGAGACACGCAGGG
BCv2_178	3	TTCTACCGGC	ION_TTCTACCGGC_TOP	CCCTGCGTGTCTCCGACTCAGTTCTACCGGCGATTGCA	ION_TTCTACCGGC_BOT	ATCGCCGGTAGAACTGAGTCGGAGACACGCAGGG
BCv2_2143	3	TGGAAGAAGGAC	ION_TGGAAGAAGGAC_TOP	CCCTGCGTGTCTCCGACTCAGTGGAAGAAGGACGATTGCA	ION_TGGAAGAAGGAC_BOT	ATCGTCCTTCTTCCACTGAGTCGGAGACACGCAGGG
BCv2_3691	3	CACCATCCGGTC	ION_CACCATCCGGTC_TOP	CCCTGCGTGTCTCCGACTCAGCACCATCCGGTCGATTGCA	ION_CACCATCCGGTC_BOT	ATCGACCGGATGGTGCTGAGTCGGAGACACGCAGGG
BCv2_2008	3	CCTGCCGGAATC	ION_CCTGCCGGAATC_TOP	CCCTGCGTGTCTCCGACTCAGCCTGCCGGAATCGATTGCA	ION_CCTGCCGGAATC_BOT	ATCGATTCCGGCAGGCTGAGTCGGAGACACGCAGGG
BCv2_3331	3	CGGCCTTCGGTC	ION_CGGCCTTCGGTC_TOP	CCCTGCGTGTCTCCGACTCAGCGGCCTTCGGTCGATTGCA	ION_CGGCCTTCGGTC_BOT	ATCGACCGAAGGCCGCTGAGTCGGAGACACGCAGGG
BCv2_2330	3	CCTTGGCCTGGC	ION_CCTTGGCCTGGC_TOP	CCCTGCGTGTCTCCGACTCAGCCTTGGCCTGGCGATTGCA	ION_CCTTGGCCTGGC_BOT	ATCGCCAGGCCAAGGCTGAGTCGGAGACACGCAGGG
BCv2_3004	3	CTAGTCGAATTC	ION_CTAGTCGAATTC_TOP	CCCTGCGTGTCTCCGACTCAGCTAGTCGAATTCGATTGCA	ION_CTAGTCGAATTC_BOT	ATCGAATTCGACTAGCTGAGTCGGAGACACGCAGGG
BCv2_2780	3	TAGACGGAATTC	ION_TAGACGGAATTC_TOP	CCCTGCGTGTCTCCGACTCAGTAGACGGAATTCGATTGCA	ION_TAGACGGAATTC_BOT	ATCGAATTCCGTCTACTGAGTCGGAGACACGCAGGG
BCv2_2189	3	TCCTCCAAGTTC	ION_TCCTCCAAGTTC_TOP	CCCTGCGTGTCTCCGACTCAGTCCTCCAAGTTCGATTGCA	ION_TCCTCCAAGTTC_BOT	ATCGAACTTGGAGGACTGAGTCGGAGACACGCAGGG
BCv2_322	3	CCTAAGCTAC	ION_CCTAAGCTAC_TOP	CCCTGCGTGTCTCCGACTCAGCCTAAGCTACGATTGCA	ION_CCTAAGCTAC_BOT	ATCGTAGCTTAGGCTGAGTCGGAGACACGCAGGG
BCv2_859	3	CTAACCGATTC	ION_CTAACCGATTC_TOP	CCCTGCGTGTCTCCGACTCAGCTAACCGATTCGATTGCA	ION_CTAACCGATTC_BOT	ATCGAATCGGTTAGCTGAGTCGGAGACACGCAGGG
BCv2_2637	3	TCGGAGCTTGGC	ION_TCGGAGCTTGGC_TOP	CCCTGCGTGTCTCCGACTCAGTCGGAGCTTGGCGATTGCA	ION_TCGGAGCTTGGC_BOT	ATCGCCAAGCTCCGACTGAGTCGGAGACACGCAGGG
BCv2_1653	3	CCACATCGAAC	ION_CCACATCGAAC_TOP	CCCTGCGTGTCTCCGACTCAGCCACATCGAACGATTGCA	ION_CCACATCGAAC_BOT	ATCGTTCGATGTGGCTGAGTCGGAGACACGCAGGG
BCv2_3775	3	TCTTCCTTCCGC	ION_TCTTCCTTCCGC_TOP	CCCTGCGTGTCTCCGACTCAGTCTTCCTTCCGCGATTGCA	ION_TCTTCCTTCCGC_BOT	ATCGCGGAAGGAAGACTGAGTCGGAGACACGCAGGG
BCv2_2760	3	TGGACAATTGAC	ION_TGGACAATTGAC_TOP	CCCTGCGTGTCTCCGACTCAGTGGACAATTGACGATTGCA	ION_TGGACAATTGAC_BOT	ATCGTCAATTGTCCACTGAGTCGGAGACACGCAGGG
BCv2_1339	3	TTAGCCTTAAC	ION_TTAGCCTTAAC_TOP	CCCTGCGTGTCTCCGACTCAGTTAGCCTTAACGATTGCA	ION_TTAGCCTTAAC_BOT	ATCGTTAAGGCTAACTGAGTCGGAGACACGCAGGG
BCv2_1624	3	TCACCTCGTTC	ION_TCACCTCGTTC_TOP	CCCTGCGTGTCTCCGACTCAGTCACCTCGTTCGATTGCA	ION_TCACCTCGTTC_BOT	ATCGAACGAGGTGACTGAGTCGGAGACACGCAGGG
BCv2_3375	3	TCTGACATTCGC	ION_TCTGACATTCGC_TOP	CCCTGCGTGTCTCCGACTCAGTCTGACATTCGCGATTGCA	ION_TCTGACATTCGC_BOT	ATCGCGAATGTCAGACTGAGTCGGAGACACGCAGGG
BCv2_1581	3	TCCGCTCGGAC	ION_TCCGCTCGGAC_TOP	CCCTGCGTGTCTCCGACTCAGTCCGCTCGGACGATTGCA	ION_TCCGCTCGGAC_BOT	ATCGTCCGAGCGGACTGAGTCGGAGACACGCAGGG
BCv2_2984	3	TTCTTGATCATC	ION_TTCTTGATCATC_TOP	CCCTGCGTGTCTCCGACTCAGTTCTTGATCATCGATTGCA	ION_TTCTTGATCATC_BOT	ATCGATGATCAAGAACTGAGTCGGAGACACGCAGGG
BCv2_1880	3	CTGACTCCGGC	ION_CTGACTCCGGC_TOP	CCCTGCGTGTCTCCGACTCAGCTGACTCCGGCGATTGCA	ION_CTGACTCCGGC_BOT	ATCGCCGGAGTCAGCTGAGTCGGAGACACGCAGGG
BCv2_2093	3	TTCCGAGCAGTC	ION_TTCCGAGCAGTC_TOP	CCCTGCGTGTCTCCGACTCAGTTCCGAGCAGTCGATTGCA	ION_TTCCGAGCAGTC_BOT	ATCGACTGCTCGGAACTGAGTCGGAGACACGCAGGG
BCv2_3018	3	TTCCGAAGTCAC	ION_TTCCGAAGTCAC_TOP	CCCTGCGTGTCTCCGACTCAGTTCCGAAGTCACGATTGCA	ION_TTCCGAAGTCAC_BOT	ATCGTGACTTCGGAACTGAGTCGGAGACACGCAGGG
BCv2_2237	3	TCCTGGAGTAAC	ION_TCCTGGAGTAAC_TOP	CCCTGCGTGTCTCCGACTCAGTCCTGGAGTAACGATTGCA	ION_TCCTGGAGTAAC_BOT	ATCGTTACTCCAGGACTGAGTCGGAGACACGCAGGG
BCv2_3717	3	TGACCAATCCAC	ION_TGACCAATCCAC_TOP	CCCTGCGTGTCTCCGACTCAGTGACCAATCCACGATTGCA	ION_TGACCAATCCAC_BOT	ATCGTGGATTGGTCACTGAGTCGGAGACACGCAGGG
BCv2_1781	3	TCCGAGACCAC	ION_TCCGAGACCAC_TOP	CCCTGCGTGTCTCCGACTCAGTCCGAGACCACGATTGCA	ION_TCCGAGACCAC_BOT	ATCGTGGTCTCGGACTGAGTCGGAGACACGCAGGG
BCv2_2044	3	TGGAGGCCGGTC	ION_TGGAGGCCGGTC_TOP	CCCTGCGTGTCTCCGACTCAGTGGAGGCCGGTCGATTGCA	ION_TGGAGGCCGGTC_BOT	ATCGACCGGCCTCCACTGAGTCGGAGACACGCAGGG
BCv2_1910	3	TAGCATCCGGC	ION_TAGCATCCGGC_TOP	CCCTGCGTGTCTCCGACTCAGTAGCATCCGGCGATTGCA	ION_TAGCATCCGGC_BOT	ATCGCCGGATGCTACTGAGTCGGAGACACGCAGGG
BCv2_591	3	TAAGTCGATC	ION_TAAGTCGATC_TOP	CCCTGCGTGTCTCCGACTCAGTAAGTCGATCGATTGCA	ION_TAAGTCGATC_BOT	ATCGATCGACTTACTGAGTCGGAGACACGCAGGG
BCv2_388	3	TCGGCCATAC	ION_TCGGCCATAC_TOP	CCCTGCGTGTCTCCGACTCAGTCGGCCATACGATTGCA	ION_TCGGCCATAC_BOT	ATCGTATGGCCGACTGAGTCGGAGACACGCAGGG
BCv2_3564	3	TTCCAATCCGTC	ION_TTCCAATCCGTC_TOP	CCCTGCGTGTCTCCGACTCAGTTCCAATCCGTCGATTGCA	ION_TTCCAATCCGTC_BOT	ATCGACGGATTGGAACTGAGTCGGAGACACGCAGGG
BCv2_2797	3	CTTGAAGACGAC	ION_CTTGAAGACGAC_TOP	CCCTGCGTGTCTCCGACTCAGCTTGAAGACGACGATTGCA	ION_CTTGAAGACGAC_BOT	ATCGTCGTCTTCAAGCTGAGTCGGAGACACGCAGGG
BCv2_3809	3	TAGAATTCCGTC	ION_TAGAATTCCGTC_TOP	CCCTGCGTGTCTCCGACTCAGTAGAATTCCGTCGATTGCA	ION_TAGAATTCCGTC_BOT	ATCGACGGAATTCTACTGAGTCGGAGACACGCAGGG
BCv2_357	3	CGAGATGAAC	ION_CGAGATGAAC_TOP	CCCTGCGTGTCTCCGACTCAGCGAGATGAACGATTGCA	ION_CGAGATGAAC_BOT	ATCGTTCATCTCGCTGAGTCGGAGACACGCAGGG
BCv2_2500	3	TTCTACAATATC	ION_TTCTACAATATC_TOP	CCCTGCGTGTCTCCGACTCAGTTCTACAATATCGATTGCA	ION_TTCTACAATATC_BOT	ATCGATATTGTAGAACTGAGTCGGAGACACGCAGGG
BCv2_1966	4	TCTGACGGAATC	ION_TCTGACGGAATC_TOP	CCCTGCGTGTCTCCGACTCAGTCTGACGGAATCGATTGCA	ION_TCTGACGGAATC_BOT	ATCGATTCCGTCAGACTGAGTCGGAGACACGCAGGG
BCv2_1249	4	TCCTTATTGAC	ION_TCCTTATTGAC_TOP	CCCTGCGTGTCTCCGACTCAGTCCTTATTGACGATTGCA	ION_TCCTTATTGAC_BOT	ATCGTCAATAAGGACTGAGTCGGAGACACGCAGGG
BCv2_2720	4	TTCTCCATTATC	ION_TTCTCCATTATC_TOP	CCCTGCGTGTCTCCGACTCAGTTCTCCATTATCGATTGCA	ION_TTCTCCATTATC_BOT	ATCGATAATGGAGAACTGAGTCGGAGACACGCAGGG
BCv2_3766	4	AACTTCCGGATC	ION_AACTTCCGGATC_TOP	CCCTGCGTGTCTCCGACTCAGAACTTCCGGATCGATTGCA	ION_AACTTCCGGATC_BOT	ATCGATCCGGAAGTTCTGAGTCGGAGACACGCAGGG
BCv2_2755	4	TCCACAATTAAC	ION_TCCACAATTAAC_TOP	CCCTGCGTGTCTCCGACTCAGTCCACAATTAACGATTGCA	ION_TCCACAATTAAC_BOT	ATCGTTAATTGTGGACTGAGTCGGAGACACGCAGGG
BCv2_3089	4	AAGGCTCGGTTC	ION_AAGGCTCGGTTC_TOP	CCCTGCGTGTCTCCGACTCAGAAGGCTCGGTTCGATTGCA	ION_AAGGCTCGGTTC_BOT	ATCGAACCGAGCCTTCTGAGTCGGAGACACGCAGGG
BCv2_3010	4	CCGAGTCGATTC	ION_CCGAGTCGATTC_TOP	CCCTGCGTGTCTCCGACTCAGCCGAGTCGATTCGATTGCA	ION_CCGAGTCGATTC_BOT	ATCGAATCGACTCGGCTGAGTCGGAGACACGCAGGG
BCv2_3440	4	TTCTTCACCAAC	ION_TTCTTCACCAAC_TOP	CCCTGCGTGTCTCCGACTCAGTTCTTCACCAACGATTGCA	ION_TTCTTCACCAAC_BOT	ATCGTTGGTGAAGAACTGAGTCGGAGACACGCAGGG
BCv2_1338	4	CGGAACCTTGC	ION_CGGAACCTTGC_TOP	CCCTGCGTGTCTCCGACTCAGCGGAACCTTGCGATTGCA	ION_CGGAACCTTGC_BOT	ATCGCAAGGTTCCGCTGAGTCGGAGACACGCAGGG
BCv2_2126	4	CTAGGCCAGGAC	ION_CTAGGCCAGGAC_TOP	CCCTGCGTGTCTCCGACTCAGCTAGGCCAGGACGATTGCA	ION_CTAGGCCAGGAC_BOT	ATCGTCCTGGCCTAGCTGAGTCGGAGACACGCAGGG
BCv2_2320	4	CCTGAAGGCTGC	ION_CCTGAAGGCTGC_TOP	CCCTGCGTGTCTCCGACTCAGCCTGAAGGCTGCGATTGCA	ION_CCTGAAGGCTGC_BOT	ATCGCAGCCTTCAGGCTGAGTCGGAGACACGCAGGG
BCv2_3037	4	CTTGAAGGTCTC	ION_CTTGAAGGTCTC_TOP	CCCTGCGTGTCTCCGACTCAGCTTGAAGGTCTCGATTGCA	ION_CTTGAAGGTCTC_BOT	ATCGAGACCTTCAAGCTGAGTCGGAGACACGCAGGG
BCv2_1870	4	CTCTCCGATTC	ION_CTCTCCGATTC_TOP	CCCTGCGTGTCTCCGACTCAGCTCTCCGATTCGATTGCA	ION_CTCTCCGATTC_BOT	ATCGAATCGGAGAGCTGAGTCGGAGACACGCAGGG
BCv2_3676	4	CTTAACATCCTC	ION_CTTAACATCCTC_TOP	CCCTGCGTGTCTCCGACTCAGCTTAACATCCTCGATTGCA	ION_CTTAACATCCTC_BOT	ATCGAGGATGTTAAGCTGAGTCGGAGACACGCAGGG
BCv2_281	4	TTGAATGGTC	ION_TTGAATGGTC_TOP	CCCTGCGTGTCTCCGACTCAGTTGAATGGTCGATTGCA	ION_TTGAATGGTC_BOT	ATCGACCATTCAACTGAGTCGGAGACACGCAGGG
BCv2_3404	4	TGAGGAATTCAC	ION_TGAGGAATTCAC_TOP	CCCTGCGTGTCTCCGACTCAGTGAGGAATTCACGATTGCA	ION_TGAGGAATTCAC_BOT	ATCGTGAATTCCTCACTGAGTCGGAGACACGCAGGG
BCv2_2184	4	TGGAAGCAAGTC	ION_TGGAAGCAAGTC_TOP	CCCTGCGTGTCTCCGACTCAGTGGAAGCAAGTCGATTGCA	ION_TGGAAGCAAGTC_BOT	ATCGACTTGCTTCCACTGAGTCGGAGACACGCAGGG
BCv2_3230	4	CTGAGCAATCTC	ION_CTGAGCAATCTC_TOP	CCCTGCGTGTCTCCGACTCAGCTGAGCAATCTCGATTGCA	ION_CTGAGCAATCTC_BOT	ATCGAGATTGCTCAGCTGAGTCGGAGACACGCAGGG
BCv2_2468	4	TCCAGCCATATC	ION_TCCAGCCATATC_TOP	CCCTGCGTGTCTCCGACTCAGTCCAGCCATATCGATTGCA	ION_TCCAGCCATATC_BOT	ATCGATATGGCTGGACTGAGTCGGAGACACGCAGGG
BCv2_1591	4	CCTTACTCATC	ION_CCTTACTCATC_TOP	CCCTGCGTGTCTCCGACTCAGCCTTACTCATCGATTGCA	ION_CCTTACTCATC_BOT	ATCGATGAGTAAGGCTGAGTCGGAGACACGCAGGG
BCv2_2868	4	TCCTTCCACTTC	ION_TCCTTCCACTTC_TOP	CCCTGCGTGTCTCCGACTCAGTCCTTCCACTTCGATTGCA	ION_TCCTTCCACTTC_BOT	ATCGAAGTGGAAGGACTGAGTCGGAGACACGCAGGG
BCv2_2730	4	TGAACCATTGAC	ION_TGAACCATTGAC_TOP	CCCTGCGTGTCTCCGACTCAGTGAACCATTGACGATTGCA	ION_TGAACCATTGAC_BOT	ATCGTCAATGGTTCACTGAGTCGGAGACACGCAGGG
BCv2_3134	4	TTAGGATCATTC	ION_TTAGGATCATTC_TOP	CCCTGCGTGTCTCCGACTCAGTTAGGATCATTCGATTGCA	ION_TTAGGATCATTC_BOT	ATCGAATGATCCTAACTGAGTCGGAGACACGCAGGG
BCv2_3733	4	TTCCAATTCCAC	ION_TTCCAATTCCAC_TOP	CCCTGCGTGTCTCCGACTCAGTTCCAATTCCACGATTGCA	ION_TTCCAATTCCAC_BOT	ATCGTGGAATTGGAACTGAGTCGGAGACACGCAGGG
BCv2_3255	4	TTCTGGTTCTTC	ION_TTCTGGTTCTTC_TOP	CCCTGCGTGTCTCCGACTCAGTTCTGGTTCTTCGATTGCA	ION_TTCTGGTTCTTC_BOT	ATCGAAGAACCAGAACTGAGTCGGAGACACGCAGGG
BCv2_737	4	TTCTGTCCGC	ION_TTCTGTCCGC_TOP	CCCTGCGTGTCTCCGACTCAGTTCTGTCCGCGATTGCA	ION_TTCTGTCCGC_BOT	ATCGCGGACAGAACTGAGTCGGAGACACGCAGGG
BCv2_2056	4	TCCGAAGAGATC	ION_TCCGAAGAGATC_TOP	CCCTGCGTGTCTCCGACTCAGTCCGAAGAGATCGATTGCA	ION_TCCGAAGAGATC_BOT	ATCGATCTCTTCGGACTGAGTCGGAGACACGCAGGG
BCv2_510	4	TTACACGGAC	ION_TTACACGGAC_TOP	CCCTGCGTGTCTCCGACTCAGTTACACGGACGATTGCA	ION_TTACACGGAC_BOT	ATCGTCCGTGTAACTGAGTCGGAGACACGCAGGG
BCv2_3579	4	TAAGTCCAATTC	ION_TAAGTCCAATTC_TOP	CCCTGCGTGTCTCCGACTCAGTAAGTCCAATTCGATTGCA	ION_TAAGTCCAATTC_BOT	ATCGAATTGGACTTACTGAGTCGGAGACACGCAGGG
BCv2_1752	4	TAAGATTCGGC	ION_TAAGATTCGGC_TOP	CCCTGCGTGTCTCCGACTCAGTAAGATTCGGCGATTGCA	ION_TAAGATTCGGC_BOT	ATCGCCGAATCTTACTGAGTCGGAGACACGCAGGG
BCv2_1134	4	AGGCCTAATTC	ION_AGGCCTAATTC_TOP	CCCTGCGTGTCTCCGACTCAGAGGCCTAATTCGATTGCA	ION_AGGCCTAATTC_BOT	ATCGAATTAGGCCTCTGAGTCGGAGACACGCAGGG
BCv2_2067	4	TCTTCAGGATTC	ION_TCTTCAGGATTC_TOP	CCCTGCGTGTCTCCGACTCAGTCTTCAGGATTCGATTGCA	ION_TCTTCAGGATTC_BOT	ATCGAATCCTGAAGACTGAGTCGGAGACACGCAGGG
BCv2_2976	4	TTCCTTGGTCAC	ION_TTCCTTGGTCAC_TOP	CCCTGCGTGTCTCCGACTCAGTTCCTTGGTCACGATTGCA	ION_TTCCTTGGTCAC_BOT	ATCGTGACCAAGGAACTGAGTCGGAGACACGCAGGG
BCv2_2010	4	TTCCTTGCCGTC	ION_TTCCTTGCCGTC_TOP	CCCTGCGTGTCTCCGACTCAGTTCCTTGCCGTCGATTGCA	ION_TTCCTTGCCGTC_BOT	ATCGACGGCAAGGAACTGAGTCGGAGACACGCAGGG
BCv2_2185	4	CTTAGGCAAGTC	ION_CTTAGGCAAGTC_TOP	CCCTGCGTGTCTCCGACTCAGCTTAGGCAAGTCGATTGCA	ION_CTTAGGCAAGTC_BOT	ATCGACTTGCCTAAGCTGAGTCGGAGACACGCAGGG
BCv2_3408	4	AACAATTCGAAC	ION_AACAATTCGAAC_TOP	CCCTGCGTGTCTCCGACTCAGAACAATTCGAACGATTGCA	ION_AACAATTCGAAC_BOT	ATCGTTCGAATTGTTCTGAGTCGGAGACACGCAGGG
BCv2_3661	4	CGAGGATCCGTC	ION_CGAGGATCCGTC_TOP	CCCTGCGTGTCTCCGACTCAGCGAGGATCCGTCGATTGCA	ION_CGAGGATCCGTC_BOT	ATCGACGGATCCTCGCTGAGTCGGAGACACGCAGGG
BCv2_1941	4	TCCTCTTCCTC	ION_TCCTCTTCCTC_TOP	CCCTGCGTGTCTCCGACTCAGTCCTCTTCCTCGATTGCA	ION_TCCTCTTCCTC_BOT	ATCGAGGAAGAGGACTGAGTCGGAGACACGCAGGG
BCv2_160	4	TCCTAGCGGC	ION_TCCTAGCGGC_TOP	CCCTGCGTGTCTCCGACTCAGTCCTAGCGGCGATTGCA	ION_TCCTAGCGGC_BOT	ATCGCCGCTAGGACTGAGTCGGAGACACGCAGGG
BCv2_3316	4	TCGAAGCTTCGC	ION_TCGAAGCTTCGC_TOP	CCCTGCGTGTCTCCGACTCAGTCGAAGCTTCGCGATTGCA	ION_TCGAAGCTTCGC_BOT	ATCGCGAAGCTTCGACTGAGTCGGAGACACGCAGGG
BCv2_3289	4	CTAAGGTTCGAC	ION_CTAAGGTTCGAC_TOP	CCCTGCGTGTCTCCGACTCAGCTAAGGTTCGACGATTGCA	ION_CTAAGGTTCGAC_BOT	ATCGTCGAACCTTAGCTGAGTCGGAGACACGCAGGG
BCv2_3701	4	TTAGGAATCCGC	ION_TTAGGAATCCGC_TOP	CCCTGCGTGTCTCCGACTCAGTTAGGAATCCGCGATTGCA	ION_TTAGGAATCCGC_BOT	ATCGCGGATTCCTAACTGAGTCGGAGACACGCAGGG
BCv2_3238	4	TGGCCAATCGAC	ION_TGGCCAATCGAC_TOP	CCCTGCGTGTCTCCGACTCAGTGGCCAATCGACGATTGCA	ION_TGGCCAATCGAC_BOT	ATCGTCGATTGGCCACTGAGTCGGAGACACGCAGGG
BCv2_2710	4	CTTAAGCATTAC	ION_CTTAAGCATTAC_TOP	CCCTGCGTGTCTCCGACTCAGCTTAAGCATTACGATTGCA	ION_CTTAAGCATTAC_BOT	ATCGTAATGCTTAAGCTGAGTCGGAGACACGCAGGG
BCv2_2267	4	TTCCTCTAATTC	ION_TTCCTCTAATTC_TOP	CCCTGCGTGTCTCCGACTCAGTTCCTCTAATTCGATTGCA	ION_TTCCTCTAATTC_BOT	ATCGAATTAGAGGAACTGAGTCGGAGACACGCAGGG
BCv2_3388	4	CTTCCATTCGAC	ION_CTTCCATTCGAC_TOP	CCCTGCGTGTCTCCGACTCAGCTTCCATTCGACGATTGCA	ION_CTTCCATTCGAC_BOT	ATCGTCGAATGGAAGCTGAGTCGGAGACACGCAGGG
BCv2_2168	4	CCTACAAGATTC	ION_CCTACAAGATTC_TOP	CCCTGCGTGTCTCCGACTCAGCCTACAAGATTCGATTGCA	ION_CCTACAAGATTC_BOT	ATCGAATCTTGTAGGCTGAGTCGGAGACACGCAGGG
BCv2_2384	4	TCTTGAAGATGC	ION_TCTTGAAGATGC_TOP	CCCTGCGTGTCTCCGACTCAGTCTTGAAGATGCGATTGCA	ION_TCTTGAAGATGC_BOT	ATCGCATCTTCAAGACTGAGTCGGAGACACGCAGGG
BCv2_3199	4	TGAAGCCATCTC	ION_TGAAGCCATCTC_TOP	CCCTGCGTGTCTCCGACTCAGTGAAGCCATCTCGATTGCA	ION_TGAAGCCATCTC_BOT	ATCGAGATGGCTTCACTGAGTCGGAGACACGCAGGG
BCv2_2640	4	CTAAGCTTGGTC	ION_CTAAGCTTGGTC_TOP	CCCTGCGTGTCTCCGACTCAGCTAAGCTTGGTCGATTGCA	ION_CTAAGCTTGGTC_BOT	ATCGACCAAGCTTAGCTGAGTCGGAGACACGCAGGG
BCv2_278	4	CTTGGATAAC	ION_CTTGGATAAC_TOP	CCCTGCGTGTCTCCGACTCAGCTTGGATAACGATTGCA	ION_CTTGGATAAC_BOT	ATCGTTATCCAAGCTGAGTCGGAGACACGCAGGG
BCv2_3495	4	CAAGCCACCGTC	ION_CAAGCCACCGTC_TOP	CCCTGCGTGTCTCCGACTCAGCAAGCCACCGTCGATTGCA	ION_CAAGCCACCGTC_BOT	ATCGACGGTGGCTTGCTGAGTCGGAGACACGCAGGG
BCv2_1572	4	CCTAGGTCTTC	ION_CCTAGGTCTTC_TOP	CCCTGCGTGTCTCCGACTCAGCCTAGGTCTTCGATTGCA	ION_CCTAGGTCTTC_BOT	ATCGAAGACCTAGGCTGAGTCGGAGACACGCAGGG
BCv2_3761	4	TTGACTTCCGGC	ION_TTGACTTCCGGC_TOP	CCCTGCGTGTCTCCGACTCAGTTGACTTCCGGCGATTGCA	ION_TTGACTTCCGGC_BOT	ATCGCCGGAAGTCAACTGAGTCGGAGACACGCAGGG
BCv2_1777	4	CCAGACCGAAC	ION_CCAGACCGAAC_TOP	CCCTGCGTGTCTCCGACTCAGCCAGACCGAACGATTGCA	ION_CCAGACCGAAC_BOT	ATCGTTCGGTCTGGCTGAGTCGGAGACACGCAGGG
BCv2_3193	4	TCTAGCCATCGC	ION_TCTAGCCATCGC_TOP	CCCTGCGTGTCTCCGACTCAGTCTAGCCATCGCGATTGCA	ION_TCTAGCCATCGC_BOT	ATCGCGATGGCTAGACTGAGTCGGAGACACGCAGGG
BCv2_988	4	CGCCAAGAATC	ION_CGCCAAGAATC_TOP	CCCTGCGTGTCTCCGACTCAGCGCCAAGAATCGATTGCA	ION_CGCCAAGAATC_BOT	ATCGATTCTTGGCGCTGAGTCGGAGACACGCAGGG
BCv2_1406	4	CCGGAGACATC	ION_CCGGAGACATC_TOP	CCCTGCGTGTCTCCGACTCAGCCGGAGACATCGATTGCA	ION_CCGGAGACATC_BOT	ATCGATGTCTCCGGCTGAGTCGGAGACACGCAGGG
BCv2_2447	4	TGAGGCATGGTC	ION_TGAGGCATGGTC_TOP	CCCTGCGTGTCTCCGACTCAGTGAGGCATGGTCGATTGCA	ION_TGAGGCATGGTC_BOT	ATCGACCATGCCTCACTGAGTCGGAGACACGCAGGG
BCv2_3355	4	CGAGATTCGGAC	ION_CGAGATTCGGAC_TOP	CCCTGCGTGTCTCCGACTCAGCGAGATTCGGACGATTGCA	ION_CGAGATTCGGAC_BOT	ATCGTCCGAATCTCGCTGAGTCGGAGACACGCAGGG
BCv2_1124	4	TCAACCTGATC	ION_TCAACCTGATC_TOP	CCCTGCGTGTCTCCGACTCAGTCAACCTGATCGATTGCA	ION_TCAACCTGATC_BOT	ATCGATCAGGTTGACTGAGTCGGAGACACGCAGGG
BCv2_2257	4	TCCTGAGGTATC	ION_TCCTGAGGTATC_TOP	CCCTGCGTGTCTCCGACTCAGTCCTGAGGTATCGATTGCA	ION_TCCTGAGGTATC_BOT	ATCGATACCTCAGGACTGAGTCGGAGACACGCAGGG
BCv2_360	4	AAGATGAATC	ION_AAGATGAATC_TOP	CCCTGCGTGTCTCCGACTCAGAAGATGAATCGATTGCA	ION_AAGATGAATC_BOT	ATCGATTCATCTTCTGAGTCGGAGACACGCAGGG
BCv2_2800	4	CCTGGAAGACGC	ION_CCTGGAAGACGC_TOP	CCCTGCGTGTCTCCGACTCAGCCTGGAAGACGCGATTGCA	ION_CCTGGAAGACGC_BOT	ATCGCGTCTTCCAGGCTGAGTCGGAGACACGCAGGG
BCv2_1789	4	TTGCACCGTTC	ION_TTGCACCGTTC_TOP	CCCTGCGTGTCTCCGACTCAGTTGCACCGTTCGATTGCA	ION_TTGCACCGTTC_BOT	ATCGAACGGTGCAACTGAGTCGGAGACACGCAGGG
BCv2_1409	4	TCTAAGACTTC	ION_TCTAAGACTTC_TOP	CCCTGCGTGTCTCCGACTCAGTCTAAGACTTCGATTGCA	ION_TCTAAGACTTC_BOT	ATCGAAGTCTTAGACTGAGTCGGAGACACGCAGGG
BCv2_1176	4	CGAACATATTC	ION_CGAACATATTC_TOP	CCCTGCGTGTCTCCGACTCAGCGAACATATTCGATTGCA	ION_CGAACATATTC_BOT	ATCGAATATGTTCGCTGAGTCGGAGACACGCAGGG
BCv2_2620	4	TTGGACTTATTC	ION_TTGGACTTATTC_TOP	CCCTGCGTGTCTCCGACTCAGTTGGACTTATTCGATTGCA	ION_TTGGACTTATTC_BOT	ATCGAATAAGTCCAACTGAGTCGGAGACACGCAGGG
BCv2_2519	4	CGAGGCAATGAC	ION_CGAGGCAATGAC_TOP	CCCTGCGTGTCTCCGACTCAGCGAGGCAATGACGATTGCA	ION_CGAGGCAATGAC_BOT	ATCGTCATTGCCTCGCTGAGTCGGAGACACGCAGGG
BCv2_2679	4	TCGAGATTAATC	ION_TCGAGATTAATC_TOP	CCCTGCGTGTCTCCGACTCAGTCGAGATTAATCGATTGCA	ION_TCGAGATTAATC_BOT	ATCGATTAATCTCGACTGAGTCGGAGACACGCAGGG
BCv2_1514	4	TTCGCCAACAC	ION_TTCGCCAACAC_TOP	CCCTGCGTGTCTCCGACTCAGTTCGCCAACACGATTGCA	ION_TTCGCCAACAC_BOT	ATCGTGTTGGCGAACTGAGTCGGAGACACGCAGGG
BCv2_2824	4	TCGGCACGAATC	ION_TCGGCACGAATC_TOP	CCCTGCGTGTCTCCGACTCAGTCGGCACGAATCGATTGCA	ION_TCGGCACGAATC_BOT	ATCGATTCGTGCCGACTGAGTCGGAGACACGCAGGG
BCv2_1692	4	TCCGTTCGGTC	ION_TCCGTTCGGTC_TOP	CCCTGCGTGTCTCCGACTCAGTCCGTTCGGTCGATTGCA	ION_TCCGTTCGGTC_BOT	ATCGACCGAACGGACTGAGTCGGAGACACGCAGGG
BCv2_2036	4	CCTTGGAGCCGC	ION_CCTTGGAGCCGC_TOP	CCCTGCGTGTCTCCGACTCAGCCTTGGAGCCGCGATTGCA	ION_CCTTGGAGCCGC_BOT	ATCGCGGCTCCAAGGCTGAGTCGGAGACACGCAGGG
BCv2_2389	4	CCTTAGGATGGC	ION_CCTTAGGATGGC_TOP	CCCTGCGTGTCTCCGACTCAGCCTTAGGATGGCGATTGCA	ION_CCTTAGGATGGC_BOT	ATCGCCATCCTAAGGCTGAGTCGGAGACACGCAGGG
BCv2_3505	4	TCGGAGAACCGC	ION_TCGGAGAACCGC_TOP	CCCTGCGTGTCTCCGACTCAGTCGGAGAACCGCGATTGCA	ION_TCGGAGAACCGC_BOT	ATCGCGGTTCTCCGACTGAGTCGGAGACACGCAGGG
BCv2_3481	4	CACCACCAATTC	ION_CACCACCAATTC_TOP	CCCTGCGTGTCTCCGACTCAGCACCACCAATTCGATTGCA	ION_CACCACCAATTC_BOT	ATCGAATTGGTGGTGCTGAGTCGGAGACACGCAGGG
BCv2_2122	4	TTGAAGCCAGGC	ION_TTGAAGCCAGGC_TOP	CCCTGCGTGTCTCCGACTCAGTTGAAGCCAGGCGATTGCA	ION_TTGAAGCCAGGC_BOT	ATCGCCTGGCTTCAACTGAGTCGGAGACACGCAGGG
BCv2_3234	4	CCTCCAATCGGC	ION_CCTCCAATCGGC_TOP	CCCTGCGTGTCTCCGACTCAGCCTCCAATCGGCGATTGCA	ION_CCTCCAATCGGC_BOT	ATCGCCGATTGGAGGCTGAGTCGGAGACACGCAGGG
BCv2_2498	4	TTACAATGAATC	ION_TTACAATGAATC_TOP	CCCTGCGTGTCTCCGACTCAGTTACAATGAATCGATTGCA	ION_TTACAATGAATC_BOT	ATCGATTCATTGTAACTGAGTCGGAGACACGCAGGG
BCv2_2406	4	TCCTGCATGATC	ION_TCCTGCATGATC_TOP	CCCTGCGTGTCTCCGACTCAGTCCTGCATGATCGATTGCA	ION_TCCTGCATGATC_BOT	ATCGATCATGCAGGACTGAGTCGGAGACACGCAGGG
BCv2_789	4	CGCTTCCAAC	ION_CGCTTCCAAC_TOP	CCCTGCGTGTCTCCGACTCAGCGCTTCCAACGATTGCA	ION_CGCTTCCAAC_BOT	ATCGTTGGAAGCGCTGAGTCGGAGACACGCAGGG
BCv2_556	4	TGACAACTTC	ION_TGACAACTTC_TOP	CCCTGCGTGTCTCCGACTCAGTGACAACTTCGATTGCA	ION_TGACAACTTC_BOT	ATCGAAGTTGTCACTGAGTCGGAGACACGCAGGG
BCv2_2951	4	CTTGGCCAACTC	ION_CTTGGCCAACTC_TOP	CCCTGCGTGTCTCCGACTCAGCTTGGCCAACTCGATTGCA	ION_CTTGGCCAACTC_BOT	ATCGAGTTGGCCAAGCTGAGTCGGAGACACGCAGGG
BCv2_2497	4	TCTTGGCAATGC	ION_TCTTGGCAATGC_TOP	CCCTGCGTGTCTCCGACTCAGTCTTGGCAATGCGATTGCA	ION_TCTTGGCAATGC_BOT	ATCGCATTGCCAAGACTGAGTCGGAGACACGCAGGG
BCv2_3682	4	AAGGCATCCAAC	ION_AAGGCATCCAAC_TOP	CCCTGCGTGTCTCCGACTCAGAAGGCATCCAACGATTGCA	ION_AAGGCATCCAAC_BOT	ATCGTTGGATGCCTTCTGAGTCGGAGACACGCAGGG
BCv2_2020	4	CCGACCGGATTC	ION_CCGACCGGATTC_TOP	CCCTGCGTGTCTCCGACTCAGCCGACCGGATTCGATTGCA	ION_CCGACCGGATTC_BOT	ATCGAATCCGGTCGGCTGAGTCGGAGACACGCAGGG
BCv2_3727	4	TTCATTCCGTTC	ION_TTCATTCCGTTC_TOP	CCCTGCGTGTCTCCGACTCAGTTCATTCCGTTCGATTGCA	ION_TTCATTCCGTTC_BOT	ATCGAACGGAATGAACTGAGTCGGAGACACGCAGGG
BCv2_3149	4	CTGGCATCGGAC	ION_CTGGCATCGGAC_TOP	CCCTGCGTGTCTCCGACTCAGCTGGCATCGGACGATTGCA	ION_CTGGCATCGGAC_BOT	ATCGTCCGATGCCAGCTGAGTCGGAGACACGCAGGG
BCv2_2339	4	CTTGACCTGGTC	ION_CTTGACCTGGTC_TOP	CCCTGCGTGTCTCCGACTCAGCTTGACCTGGTCGATTGCA	ION_CTTGACCTGGTC_BOT	ATCGACCAGGTCAAGCTGAGTCGGAGACACGCAGGG
BCv2_3102	4	TTCTACCTCAAC	ION_TTCTACCTCAAC_TOP	CCCTGCGTGTCTCCGACTCAGTTCTACCTCAACGATTGCA	ION_TTCTACCTCAAC_BOT	ATCGTTGAGGTAGAACTGAGTCGGAGACACGCAGGG
BCv2_2572	5	TCTAGTTGATTC	ION_TCTAGTTGATTC_TOP	CCCTGCGTGTCTCCGACTCAGTCTAGTTGATTCGATTGCA	ION_TCTAGTTGATTC_BOT	ATCGAATCAACTAGACTGAGTCGGAGACACGCAGGG
BCv2_3765	5	CTGGACTTCCAC	ION_CTGGACTTCCAC_TOP	CCCTGCGTGTCTCCGACTCAGCTGGACTTCCACGATTGCA	ION_CTGGACTTCCAC_BOT	ATCGTGGAAGTCCAGCTGAGTCGGAGACACGCAGGG
BCv2_2153	5	TGAAGGAAGGTC	ION_TGAAGGAAGGTC_TOP	CCCTGCGTGTCTCCGACTCAGTGAAGGAAGGTCGATTGCA	ION_TGAAGGAAGGTC_BOT	ATCGACCTTCCTTCACTGAGTCGGAGACACGCAGGG
BCv2_1637	5	TCCAGATCGAC	ION_TCCAGATCGAC_TOP	CCCTGCGTGTCTCCGACTCAGTCCAGATCGACGATTGCA	ION_TCCAGATCGAC_BOT	ATCGTCGATCTGGACTGAGTCGGAGACACGCAGGG
BCv2_3526	5	CAACAACCGGTC	ION_CAACAACCGGTC_TOP	CCCTGCGTGTCTCCGACTCAGCAACAACCGGTCGATTGCA	ION_CAACAACCGGTC_BOT	ATCGACCGGTTGTTGCTGAGTCGGAGACACGCAGGG
BCv2_3063	5	TTCAACTCGAAC	ION_TTCAACTCGAAC_TOP	CCCTGCGTGTCTCCGACTCAGTTCAACTCGAACGATTGCA	ION_TTCAACTCGAAC_BOT	ATCGTTCGAGTTGAACTGAGTCGGAGACACGCAGGG
BCv2_2752	5	CTCAATTAATTC	ION_CTCAATTAATTC_TOP	CCCTGCGTGTCTCCGACTCAGCTCAATTAATTCGATTGCA	ION_CTCAATTAATTC_BOT	ATCGAATTAATTGAGCTGAGTCGGAGACACGCAGGG
BCv2_2314	5	TCGAGGCTATTC	ION_TCGAGGCTATTC_TOP	CCCTGCGTGTCTCCGACTCAGTCGAGGCTATTCGATTGCA	ION_TCGAGGCTATTC_BOT	ATCGAATAGCCTCGACTGAGTCGGAGACACGCAGGG
BCv2_2477	5	TTCGAGAATATC	ION_TTCGAGAATATC_TOP	CCCTGCGTGTCTCCGACTCAGTTCGAGAATATCGATTGCA	ION_TTCGAGAATATC_BOT	ATCGATATTCTCGAACTGAGTCGGAGACACGCAGGG
BCv2_3631	5	TCAACCTCCGGC	ION_TCAACCTCCGGC_TOP	CCCTGCGTGTCTCCGACTCAGTCAACCTCCGGCGATTGCA	ION_TCAACCTCCGGC_BOT	ATCGCCGGAGGTTGACTGAGTCGGAGACACGCAGGG
BCv2_2586	5	CGGAAGTTGGAC	ION_CGGAAGTTGGAC_TOP	CCCTGCGTGTCTCCGACTCAGCGGAAGTTGGACGATTGCA	ION_CGGAAGTTGGAC_BOT	ATCGTCCAACTTCCGCTGAGTCGGAGACACGCAGGG
BCv2_1710	5	CCTAATTCAAC	ION_CCTAATTCAAC_TOP	CCCTGCGTGTCTCCGACTCAGCCTAATTCAACGATTGCA	ION_CCTAATTCAAC_BOT	ATCGTTGAATTAGGCTGAGTCGGAGACACGCAGGG
BCv2_3076	5	CTTGAGCTCGAC	ION_CTTGAGCTCGAC_TOP	CCCTGCGTGTCTCCGACTCAGCTTGAGCTCGACGATTGCA	ION_CTTGAGCTCGAC_BOT	ATCGTCGAGCTCAAGCTGAGTCGGAGACACGCAGGG
BCv2_3092	5	TTCTTCCTCTTC	ION_TTCTTCCTCTTC_TOP	CCCTGCGTGTCTCCGACTCAGTTCTTCCTCTTCGATTGCA	ION_TTCTTCCTCTTC_BOT	ATCGAAGAGGAAGAACTGAGTCGGAGACACGCAGGG
BCv2_1630	5	CTGAACCTCGC	ION_CTGAACCTCGC_TOP	CCCTGCGTGTCTCCGACTCAGCTGAACCTCGCGATTGCA	ION_CTGAACCTCGC_BOT	ATCGCGAGGTTCAGCTGAGTCGGAGACACGCAGGG
BCv2_1792	5	TCGGCACCTTC	ION_TCGGCACCTTC_TOP	CCCTGCGTGTCTCCGACTCAGTCGGCACCTTCGATTGCA	ION_TCGGCACCTTC_BOT	ATCGAAGGTGCCGACTGAGTCGGAGACACGCAGGG
BCv2_2262	5	TTCAAGGTGTTC	ION_TTCAAGGTGTTC_TOP	CCCTGCGTGTCTCCGACTCAGTTCAAGGTGTTCGATTGCA	ION_TTCAAGGTGTTC_BOT	ATCGAACACCTTGAACTGAGTCGGAGACACGCAGGG
BCv2_3146	5	TTCTGCATCAAC	ION_TTCTGCATCAAC_TOP	CCCTGCGTGTCTCCGACTCAGTTCTGCATCAACGATTGCA	ION_TTCTGCATCAAC_BOT	ATCGTTGATGCAGAACTGAGTCGGAGACACGCAGGG
BCv2_3486	5	CTTAACCACCAC	ION_CTTAACCACCAC_TOP	CCCTGCGTGTCTCCGACTCAGCTTAACCACCACGATTGCA	ION_CTTAACCACCAC_BOT	ATCGTGGTGGTTAAGCTGAGTCGGAGACACGCAGGG
BCv2_2709	5	TCTAAGCATTGC	ION_TCTAAGCATTGC_TOP	CCCTGCGTGTCTCCGACTCAGTCTAAGCATTGCGATTGCA	ION_TCTAAGCATTGC_BOT	ATCGCAATGCTTAGACTGAGTCGGAGACACGCAGGG
BCv2_2910	5	CAAGGAACGGAC	ION_CAAGGAACGGAC_TOP	CCCTGCGTGTCTCCGACTCAGCAAGGAACGGACGATTGCA	ION_CAAGGAACGGAC_BOT	ATCGTCCGTTCCTTGCTGAGTCGGAGACACGCAGGG
BCv2_2771	5	CCGCCAATTGGC	ION_CCGCCAATTGGC_TOP	CCCTGCGTGTCTCCGACTCAGCCGCCAATTGGCGATTGCA	ION_CCGCCAATTGGC_BOT	ATCGCCAATTGGCGGCTGAGTCGGAGACACGCAGGG
BCv2_3598	5	TCTACTCCAATC	ION_TCTACTCCAATC_TOP	CCCTGCGTGTCTCCGACTCAGTCTACTCCAATCGATTGCA	ION_TCTACTCCAATC_BOT	ATCGATTGGAGTAGACTGAGTCGGAGACACGCAGGG
BCv2_2048	5	TCCTGAGAGAAC	ION_TCCTGAGAGAAC_TOP	CCCTGCGTGTCTCCGACTCAGTCCTGAGAGAACGATTGCA	ION_TCCTGAGAGAAC_BOT	ATCGTTCTCTCAGGACTGAGTCGGAGACACGCAGGG
BCv2_3472	5	AAGGCACCGATC	ION_AAGGCACCGATC_TOP	CCCTGCGTGTCTCCGACTCAGAAGGCACCGATCGATTGCA	ION_AAGGCACCGATC_BOT	ATCGATCGGTGCCTTCTGAGTCGGAGACACGCAGGG
BCv2_2209	5	TCCTGGTGGATC	ION_TCCTGGTGGATC_TOP	CCCTGCGTGTCTCCGACTCAGTCCTGGTGGATCGATTGCA	ION_TCCTGGTGGATC_BOT	ATCGATCCACCAGGACTGAGTCGGAGACACGCAGGG
BCv2_275	5	TGGATGGAAC	ION_TGGATGGAAC_TOP	CCCTGCGTGTCTCCGACTCAGTGGATGGAACGATTGCA	ION_TGGATGGAAC_BOT	ATCGTTCCATCCACTGAGTCGGAGACACGCAGGG
BCv2_3367	5	TTGCATTCATTC	ION_TTGCATTCATTC_TOP	CCCTGCGTGTCTCCGACTCAGTTGCATTCATTCGATTGCA	ION_TTGCATTCATTC_BOT	ATCGAATGAATGCAACTGAGTCGGAGACACGCAGGG
BCv2_2156	5	TTCTTCAAGATC	ION_TTCTTCAAGATC_TOP	CCCTGCGTGTCTCCGACTCAGTTCTTCAAGATCGATTGCA	ION_TTCTTCAAGATC_BOT	ATCGATCTTGAAGAACTGAGTCGGAGACACGCAGGG
BCv2_3720	5	TCGTTCCGAATC	ION_TCGTTCCGAATC_TOP	CCCTGCGTGTCTCCGACTCAGTCGTTCCGAATCGATTGCA	ION_TCGTTCCGAATC_BOT	ATCGATTCGGAACGACTGAGTCGGAGACACGCAGGG
BCv2_1961	5	TTCCTTGCGGAC	ION_TTCCTTGCGGAC_TOP	CCCTGCGTGTCTCCGACTCAGTTCCTTGCGGACGATTGCA	ION_TTCCTTGCGGAC_BOT	ATCGTCCGCAAGGAACTGAGTCGGAGACACGCAGGG
BCv2_2294	5	CTTGGAACTGTC	ION_CTTGGAACTGTC_TOP	CCCTGCGTGTCTCCGACTCAGCTTGGAACTGTCGATTGCA	ION_CTTGGAACTGTC_BOT	ATCGACAGTTCCAAGCTGAGTCGGAGACACGCAGGG
BCv2_2324	5	TCCTTCCTGAAC	ION_TCCTTCCTGAAC_TOP	CCCTGCGTGTCTCCGACTCAGTCCTTCCTGAACGATTGCA	ION_TCCTTCCTGAAC_BOT	ATCGTTCAGGAAGGACTGAGTCGGAGACACGCAGGG
BCv2_2069	5	TCCTGCAGGTTC	ION_TCCTGCAGGTTC_TOP	CCCTGCGTGTCTCCGACTCAGTCCTGCAGGTTCGATTGCA	ION_TCCTGCAGGTTC_BOT	ATCGAACCTGCAGGACTGAGTCGGAGACACGCAGGG
BCv2_3298	5	CCTGGCTTCGGC	ION_CCTGGCTTCGGC_TOP	CCCTGCGTGTCTCCGACTCAGCCTGGCTTCGGCGATTGCA	ION_CCTGGCTTCGGC_BOT	ATCGCCGAAGCCAGGCTGAGTCGGAGACACGCAGGG
BCv2_154	5	CGAACGGAAC	ION_CGAACGGAAC_TOP	CCCTGCGTGTCTCCGACTCAGCGAACGGAACGATTGCA	ION_CGAACGGAAC_BOT	ATCGTTCCGTTCGCTGAGTCGGAGACACGCAGGG
BCv2_3391	5	TCGGCCATTCGC	ION_TCGGCCATTCGC_TOP	CCCTGCGTGTCTCCGACTCAGTCGGCCATTCGCGATTGCA	ION_TCGGCCATTCGC_BOT	ATCGCGAATGGCCGACTGAGTCGGAGACACGCAGGG
BCv2_2142	5	CCTTGAAGAAGC	ION_CCTTGAAGAAGC_TOP	CCCTGCGTGTCTCCGACTCAGCCTTGAAGAAGCGATTGCA	ION_CCTTGAAGAAGC_BOT	ATCGCTTCTTCAAGGCTGAGTCGGAGACACGCAGGG
BCv2_3638	5	CCTAGCCTCCGC	ION_CCTAGCCTCCGC_TOP	CCCTGCGTGTCTCCGACTCAGCCTAGCCTCCGCGATTGCA	ION_CCTAGCCTCCGC_BOT	ATCGCGGAGGCTAGGCTGAGTCGGAGACACGCAGGG
BCv2_2852	5	CCTGAGCACGGC	ION_CCTGAGCACGGC_TOP	CCCTGCGTGTCTCCGACTCAGCCTGAGCACGGCGATTGCA	ION_CCTGAGCACGGC_BOT	ATCGCCGTGCTCAGGCTGAGTCGGAGACACGCAGGG
BCv2_2725	5	TACCATTAATTC	ION_TACCATTAATTC_TOP	CCCTGCGTGTCTCCGACTCAGTACCATTAATTCGATTGCA	ION_TACCATTAATTC_BOT	ATCGAATTAATGGTACTGAGTCGGAGACACGCAGGG
BCv2_2115	5	CTGGACCAGGTC	ION_CTGGACCAGGTC_TOP	CCCTGCGTGTCTCCGACTCAGCTGGACCAGGTCGATTGCA	ION_CTGGACCAGGTC_BOT	ATCGACCTGGTCCAGCTGAGTCGGAGACACGCAGGG
BCv2_3213	5	CGGAGGAATCTC	ION_CGGAGGAATCTC_TOP	CCCTGCGTGTCTCCGACTCAGCGGAGGAATCTCGATTGCA	ION_CGGAGGAATCTC_BOT	ATCGAGATTCCTCCGCTGAGTCGGAGACACGCAGGG
BCv2_3396	5	AAGCCATTCAAC	ION_AAGCCATTCAAC_TOP	CCCTGCGTGTCTCCGACTCAGAAGCCATTCAACGATTGCA	ION_AAGCCATTCAAC_BOT	ATCGTTGAATGGCTTCTGAGTCGGAGACACGCAGGG
BCv2_708	5	CACATTCATC	ION_CACATTCATC_TOP	CCCTGCGTGTCTCCGACTCAGCACATTCATCGATTGCA	ION_CACATTCATC_BOT	ATCGATGAATGTGCTGAGTCGGAGACACGCAGGG
BCv2_3811	5	AAGAATTCCTTC	ION_AAGAATTCCTTC_TOP	CCCTGCGTGTCTCCGACTCAGAAGAATTCCTTCGATTGCA	ION_AAGAATTCCTTC_BOT	ATCGAAGGAATTCTTCTGAGTCGGAGACACGCAGGG
BCv2_1129	5	CAGCCTGAATC	ION_CAGCCTGAATC_TOP	CCCTGCGTGTCTCCGACTCAGCAGCCTGAATCGATTGCA	ION_CAGCCTGAATC_BOT	ATCGATTCAGGCTGCTGAGTCGGAGACACGCAGGG
BCv2_2764	5	AGCAATTGGATC	ION_AGCAATTGGATC_TOP	CCCTGCGTGTCTCCGACTCAGAGCAATTGGATCGATTGCA	ION_AGCAATTGGATC_BOT	ATCGATCCAATTGCTCTGAGTCGGAGACACGCAGGG
BCv2_2024	5	TCCGGACCGTTC	ION_TCCGGACCGTTC_TOP	CCCTGCGTGTCTCCGACTCAGTCCGGACCGTTCGATTGCA	ION_TCCGGACCGTTC_BOT	ATCGAACGGTCCGGACTGAGTCGGAGACACGCAGGG
BCv2_2689	5	CTGAAGGATTAC	ION_CTGAAGGATTAC_TOP	CCCTGCGTGTCTCCGACTCAGCTGAAGGATTACGATTGCA	ION_CTGAAGGATTAC_BOT	ATCGTAATCCTTCAGCTGAGTCGGAGACACGCAGGG
BCv2_2011	5	TCGGCCGGAATC	ION_TCGGCCGGAATC_TOP	CCCTGCGTGTCTCCGACTCAGTCGGCCGGAATCGATTGCA	ION_TCGGCCGGAATC_BOT	ATCGATTCCGGCCGACTGAGTCGGAGACACGCAGGG
BCv2_3270	5	CTTAATTCGGTC	ION_CTTAATTCGGTC_TOP	CCCTGCGTGTCTCCGACTCAGCTTAATTCGGTCGATTGCA	ION_CTTAATTCGGTC_BOT	ATCGACCGAATTAAGCTGAGTCGGAGACACGCAGGG
BCv2_3402	5	TCAGGAATTCGC	ION_TCAGGAATTCGC_TOP	CCCTGCGTGTCTCCGACTCAGTCAGGAATTCGCGATTGCA	ION_TCAGGAATTCGC_BOT	ATCGCGAATTCCTGACTGAGTCGGAGACACGCAGGG
BCv2_3027	6	CTTAGGTCGGAC	ION_CTTAGGTCGGAC_TOP	CCCTGCGTGTCTCCGACTCAGCTTAGGTCGGACGATTGCA	ION_CTTAGGTCGGAC_BOT	ATCGTCCGACCTAAGCTGAGTCGGAGACACGCAGGG
BCv2_1204	6	CGAACCATGGC	ION_CGAACCATGGC_TOP	CCCTGCGTGTCTCCGACTCAGCGAACCATGGCGATTGCA	ION_CGAACCATGGC_BOT	ATCGCCATGGTTCGCTGAGTCGGAGACACGCAGGG
BCv2_2718	6	CGGAGGCATTAC	ION_CGGAGGCATTAC_TOP	CCCTGCGTGTCTCCGACTCAGCGGAGGCATTACGATTGCA	ION_CGGAGGCATTAC_BOT	ATCGTAATGCCTCCGCTGAGTCGGAGACACGCAGGG
BCv2_2487	6	TGAAGGAATGAC	ION_TGAAGGAATGAC_TOP	CCCTGCGTGTCTCCGACTCAGTGAAGGAATGACGATTGCA	ION_TGAAGGAATGAC_BOT	ATCGTCATTCCTTCACTGAGTCGGAGACACGCAGGG
BCv2_2436	6	CCTTGAGCATGC	ION_CCTTGAGCATGC_TOP	CCCTGCGTGTCTCCGACTCAGCCTTGAGCATGCGATTGCA	ION_CCTTGAGCATGC_BOT	ATCGCATGCTCAAGGCTGAGTCGGAGACACGCAGGG
BCv2_3735	6	CCTTAATTCCGC	ION_CCTTAATTCCGC_TOP	CCCTGCGTGTCTCCGACTCAGCCTTAATTCCGCGATTGCA	ION_CCTTAATTCCGC_BOT	ATCGCGGAATTAAGGCTGAGTCGGAGACACGCAGGG
BCv2_3266	6	TTCAATTCGATC	ION_TTCAATTCGATC_TOP	CCCTGCGTGTCTCCGACTCAGTTCAATTCGATCGATTGCA	ION_TTCAATTCGATC_BOT	ATCGATCGAATTGAACTGAGTCGGAGACACGCAGGG
BCv2_2275	6	TCCTGGCTGTTC	ION_TCCTGGCTGTTC_TOP	CCCTGCGTGTCTCCGACTCAGTCCTGGCTGTTCGATTGCA	ION_TCCTGGCTGTTC_BOT	ATCGAACAGCCAGGACTGAGTCGGAGACACGCAGGG
BCv2_3339	6	TTGAACCTTCGC	ION_TTGAACCTTCGC_TOP	CCCTGCGTGTCTCCGACTCAGTTGAACCTTCGCGATTGCA	ION_TTGAACCTTCGC_BOT	ATCGCGAAGGTTCAACTGAGTCGGAGACACGCAGGG
BCv2_2060	6	TCCTAGGAGATC	ION_TCCTAGGAGATC_TOP	CCCTGCGTGTCTCCGACTCAGTCCTAGGAGATCGATTGCA	ION_TCCTAGGAGATC_BOT	ATCGATCTCCTAGGACTGAGTCGGAGACACGCAGGG
BCv2_3781	6	CGACCTTCCGTC	ION_CGACCTTCCGTC_TOP	CCCTGCGTGTCTCCGACTCAGCGACCTTCCGTCGATTGCA	ION_CGACCTTCCGTC_BOT	ATCGACGGAAGGTCGCTGAGTCGGAGACACGCAGGG
BCv2_2509	6	CAAGCAATGGAC	ION_CAAGCAATGGAC_TOP	CCCTGCGTGTCTCCGACTCAGCAAGCAATGGACGATTGCA	ION_CAAGCAATGGAC_BOT	ATCGTCCATTGCTTGCTGAGTCGGAGACACGCAGGG
BCv2_2372	6	TTCTAGATGTTC	ION_TTCTAGATGTTC_TOP	CCCTGCGTGTCTCCGACTCAGTTCTAGATGTTCGATTGCA	ION_TTCTAGATGTTC_BOT	ATCGAACATCTAGAACTGAGTCGGAGACACGCAGGG
BCv2_2340	6	TTGGACCTAATC	ION_TTGGACCTAATC_TOP	CCCTGCGTGTCTCCGACTCAGTTGGACCTAATCGATTGCA	ION_TTGGACCTAATC_BOT	ATCGATTAGGTCCAACTGAGTCGGAGACACGCAGGG
BCv2_3556	6	TCCTTATCCAAC	ION_TCCTTATCCAAC_TOP	CCCTGCGTGTCTCCGACTCAGTCCTTATCCAACGATTGCA	ION_TCCTTATCCAAC_BOT	ATCGTTGGATAAGGACTGAGTCGGAGACACGCAGGG
BCv2_963	6	TTCCTCAAGGC	ION_TTCCTCAAGGC_TOP	CCCTGCGTGTCTCCGACTCAGTTCCTCAAGGCGATTGCA	ION_TTCCTCAAGGC_BOT	ATCGCCTTGAGGAACTGAGTCGGAGACACGCAGGG
BCv2_3813	6	CTTCAATTCCAC	ION_CTTCAATTCCAC_TOP	CCCTGCGTGTCTCCGACTCAGCTTCAATTCCACGATTGCA	ION_CTTCAATTCCAC_BOT	ATCGTGGAATTGAAGCTGAGTCGGAGACACGCAGGG
BCv2_2006	6	TCCTTCCGGATC	ION_TCCTTCCGGATC_TOP	CCCTGCGTGTCTCCGACTCAGTCCTTCCGGATCGATTGCA	ION_TCCTTCCGGATC_BOT	ATCGATCCGGAAGGACTGAGTCGGAGACACGCAGGG
BCv2_3385	6	AAGCATTCGTTC	ION_AAGCATTCGTTC_TOP	CCCTGCGTGTCTCCGACTCAGAAGCATTCGTTCGATTGCA	ION_AAGCATTCGTTC_BOT	ATCGAACGAATGCTTCTGAGTCGGAGACACGCAGGG
BCv2_1578	6	TCTCTCGGAAC	ION_TCTCTCGGAAC_TOP	CCCTGCGTGTCTCCGACTCAGTCTCTCGGAACGATTGCA	ION_TCTCTCGGAAC_BOT	ATCGTTCCGAGAGACTGAGTCGGAGACACGCAGGG
BCv2_2407	6	TTCTTGCATATC	ION_TTCTTGCATATC_TOP	CCCTGCGTGTCTCCGACTCAGTTCTTGCATATCGATTGCA	ION_TTCTTGCATATC_BOT	ATCGATATGCAAGAACTGAGTCGGAGACACGCAGGG
BCv2_3635	6	CGGAACCTCCAC	ION_CGGAACCTCCAC_TOP	CCCTGCGTGTCTCCGACTCAGCGGAACCTCCACGATTGCA	ION_CGGAACCTCCAC_BOT	ATCGTGGAGGTTCCGCTGAGTCGGAGACACGCAGGG
BCv2_1428	6	CCTTGCACAAC	ION_CCTTGCACAAC_TOP	CCCTGCGTGTCTCCGACTCAGCCTTGCACAACGATTGCA	ION_CCTTGCACAAC_BOT	ATCGTTGTGCAAGGCTGAGTCGGAGACACGCAGGG
BCv2_2583	6	TCTGAAGTTGGC	ION_TCTGAAGTTGGC_TOP	CCCTGCGTGTCTCCGACTCAGTCTGAAGTTGGCGATTGCA	ION_TCTGAAGTTGGC_BOT	ATCGCCAACTTCAGACTGAGTCGGAGACACGCAGGG
BCv2_371	6	TGACATGAAC	ION_TGACATGAAC_TOP	CCCTGCGTGTCTCCGACTCAGTGACATGAACGATTGCA	ION_TGACATGAAC_BOT	ATCGTTCATGTCACTGAGTCGGAGACACGCAGGG
BCv2_2907	6	CCAAGAACATTC	ION_CCAAGAACATTC_TOP	CCCTGCGTGTCTCCGACTCAGCCAAGAACATTCGATTGCA	ION_CCAAGAACATTC_BOT	ATCGAATGTTCTTGGCTGAGTCGGAGACACGCAGGG
BCv2_1963	6	TTCTTGGCGAAC	ION_TTCTTGGCGAAC_TOP	CCCTGCGTGTCTCCGACTCAGTTCTTGGCGAACGATTGCA	ION_TTCTTGGCGAAC_BOT	ATCGTTCGCCAAGAACTGAGTCGGAGACACGCAGGG
BCv2_2814	6	CTGGAAGGACTC	ION_CTGGAAGGACTC_TOP	CCCTGCGTGTCTCCGACTCAGCTGGAAGGACTCGATTGCA	ION_CTGGAAGGACTC_BOT	ATCGAGTCCTTCCAGCTGAGTCGGAGACACGCAGGG
BCv2_2377	6	TGGAGATAATTC	ION_TGGAGATAATTC_TOP	CCCTGCGTGTCTCCGACTCAGTGGAGATAATTCGATTGCA	ION_TGGAGATAATTC_BOT	ATCGAATTATCTCCACTGAGTCGGAGACACGCAGGG
BCv2_2995	6	CTTAATCAATTC	ION_CTTAATCAATTC_TOP	CCCTGCGTGTCTCCGACTCAGCTTAATCAATTCGATTGCA	ION_CTTAATCAATTC_BOT	ATCGAATTGATTAAGCTGAGTCGGAGACACGCAGGG
BCv2_3544	6	CAGGCCAACCAC	ION_CAGGCCAACCAC_TOP	CCCTGCGTGTCTCCGACTCAGCAGGCCAACCACGATTGCA	ION_CAGGCCAACCAC_BOT	ATCGTGGTTGGCCTGCTGAGTCGGAGACACGCAGGG
BCv2_3308	6	CTTGGACTTCTC	ION_CTTGGACTTCTC_TOP	CCCTGCGTGTCTCCGACTCAGCTTGGACTTCTCGATTGCA	ION_CTTGGACTTCTC_BOT	ATCGAGAAGTCCAAGCTGAGTCGGAGACACGCAGGG
BCv2_2082	6	TCAACAGGAATC	ION_TCAACAGGAATC_TOP	CCCTGCGTGTCTCCGACTCAGTCAACAGGAATCGATTGCA	ION_TCAACAGGAATC_BOT	ATCGATTCCTGTTGACTGAGTCGGAGACACGCAGGG
BCv2_2032	6	TTCCTAGCCGAC	ION_TTCCTAGCCGAC_TOP	CCCTGCGTGTCTCCGACTCAGTTCCTAGCCGACGATTGCA	ION_TTCCTAGCCGAC_BOT	ATCGTCGGCTAGGAACTGAGTCGGAGACACGCAGGG
BCv2_3619	6	CAAGGCTCCGTC	ION_CAAGGCTCCGTC_TOP	CCCTGCGTGTCTCCGACTCAGCAAGGCTCCGTCGATTGCA	ION_CAAGGCTCCGTC_BOT	ATCGACGGAGCCTTGCTGAGTCGGAGACACGCAGGG
BCv2_2050	6	CTTGGAGAGGAC	ION_CTTGGAGAGGAC_TOP	CCCTGCGTGTCTCCGACTCAGCTTGGAGAGGACGATTGCA	ION_CTTGGAGAGGAC_BOT	ATCGTCCTCTCCAAGCTGAGTCGGAGACACGCAGGG
BCv2_1309	6	CCTGACTTATC	ION_CCTGACTTATC_TOP	CCCTGCGTGTCTCCGACTCAGCCTGACTTATCGATTGCA	ION_CCTGACTTATC_BOT	ATCGATAAGTCAGGCTGAGTCGGAGACACGCAGGG
BCv2_3464	6	CTGAAGCACCAC	ION_CTGAAGCACCAC_TOP	CCCTGCGTGTCTCCGACTCAGCTGAAGCACCACGATTGCA	ION_CTGAAGCACCAC_BOT	ATCGTGGTGCTTCAGCTGAGTCGGAGACACGCAGGG
