# Supplementary material for: Application of Genotyping-by-Sequencing on Semiconductor Sequencing Platforms: A Comparison of Genetic and Reference-Based Marker Ordering in Barley
Source: PLoS One. 2013 Oct 3;8(10):e76925. doi: 10.1371/journal.pone.0076925 (PMC3789676; doi:10.1371/journal.pone.0076925)
Supplement: Table S3 — Sequencing runs and sample bar codes. (TXT) [file pone.0076925.s003.txt]

flowcell/chip	lane	barcode	sample_name	sample_id
R20130303010749	-	CTAAGGTAACGAT	07-886_17_15	DNA120322P01_A01
R20130303010749	-	TAAGGAGAACGAT	07-886_17_10	DNA120322P01_B01
R20130303010749	-	AAGAGGATTCGAT	07-886_17_7	DNA120322P01_C01
R20130303010749	-	TACCAAGATCGAT	07-886_18_5	DNA120322P01_D01
R20130303010749	-	CAGAAGGAACGAT	07-886_18_4	DNA120322P01_E01
R20130303010749	-	CTGCAAGTTCGAT	07-886_18_3	DNA120322P01_F01
R20130303010749	-	TTCGTGATTCGAT	07-886_18_1	DNA120322P01_G01
R20130303010749	-	TTCCGATAACGAT	07-886_17_33	DNA120322P01_H01
R20130303010749	-	TGAGCGGAACGAT	07-886_17_27	DNA120322P01_A02
R20130303010749	-	CTGACCGAACGAT	07-886_17_26	DNA120322P01_B02
R20130303010749	-	TCCTCGAATCGAT	07-886_18_19	DNA120322P01_C02
R20130303010749	-	TAGGTGGTTCGAT	07-886_18_17	DNA120322P01_D02
R20130303010749	-	TCTAACGGACGAT	07-886_18_16	DNA120322P01_E02
R20130303010749	-	TTGGAGTGTCGAT	07-886_18_14	DNA120322P01_F02
R20130303010749	-	TCTAGAGGTCGAT	07-886_18_12	DNA120322P01_G02
R20130303010749	-	TCTGGATGACGAT	07-886_18_9	DNA120322P01_H02
R20130303010749	-	TCTATTCGTCGAT	07-886_18_7	DNA120322P01_A03
R20130303010749	-	AGGCAATTGCGAT	07-886_18_6	DNA120322P01_B03
R20130303010749	-	TTAGTCGGACGAT	07-886_19_1	DNA120322P01_C03
R20130303010749	-	CAGATCCATCGAT	07-886_18_26	DNA120322P01_D03
R20130303010749	-	TCGCAATTACGAT	07-886_18_25	DNA120322P01_E03
R20130303010749	-	TTCGAGACGCGAT	07-886_18_23	DNA120322P01_F03
R20130303010749	-	TGCCACGAACGAT	07-886_18_22	DNA120322P01_G03
R20130303010749	-	AACCTCATTCGAT	07-886_18_20	DNA120322P01_H03
R20130308130944	-	CTAAGGTAACGAT	07-886_19_13	DNA120322P01_A04
R20130308130944	-	TAAGGAGAACGAT	07-886_19_12	DNA120322P01_B04
R20130308130944	-	AAGAGGATTCGAT	07-886_19_11	DNA120322P01_C04
R20130308130944	-	TACCAAGATCGAT	07-886_19_9	DNA120322P01_D04
R20130308130944	-	CAGAAGGAACGAT	07-886_19_23	DNA120322P01_E04
R20130308130944	-	CTGCAAGTTCGAT	07-886_19_22	DNA120322P01_F04
R20130308130944	-	TTCGTGATTCGAT	07-886_19_20	DNA120322P01_G04
R20130308130944	-	TTCCGATAACGAT	07-886_19_19	DNA120322P01_H04
R20130308130944	-	TGAGCGGAACGAT	07-886_19_18	DNA120322P01_A05
R20130308130944	-	CTGACCGAACGAT	07-886_19_16	DNA120322P01_B05
R20130308130944	-	TCCTCGAATCGAT	07-887_1_10	DNA120322P01_C05
R20130308130944	-	TAGGTGGTTCGAT	07-887_1_9	DNA120322P01_D05
R20130308130944	-	TCTAACGGACGAT	07-887_1_8	DNA120322P01_E05
R20130308130944	-	TTGGAGTGTCGAT	07-887_1_7	DNA120322P01_F05
R20130308130944	-	TCTAGAGGTCGAT	07-887_1_5	DNA120322P01_G05
R20130308130944	-	TCTGGATGACGAT	07-887_1_4	DNA120322P01_H05
R20130308130944	-	TCTATTCGTCGAT	07-887_1_3	DNA120322P01_A06
R20130308130944	-	AGGCAATTGCGAT	07-887_1_2	DNA120322P01_B06
R20130308130944	-	TTAGTCGGACGAT	07-887_1_23	DNA120322P01_C06
R20130308130944	-	CAGATCCATCGAT	07-887_1_21	DNA120322P01_D06
R20130308130944	-	TCGCAATTACGAT	07-887_1_18	DNA120322P01_E06
R20130308130944	-	TTCGAGACGCGAT	07-887_1_15	DNA120322P01_F06
R20130308130944	-	TGCCACGAACGAT	07-887_1_14	DNA120322P01_G06
R20130308130944	-	AACCTCATTCGAT	07-887_1_13	DNA120322P01_H06
R20130301230953	-	CTAAGGTAACGAT	07-886_17_15	DNA120322P01_A01
R20130301230953	-	TAAGGAGAACGAT	07-886_17_10	DNA120322P01_B01
R20130301230953	-	AAGAGGATTCGAT	07-886_17_7	DNA120322P01_C01
R20130301230953	-	TACCAAGATCGAT	07-886_18_5	DNA120322P01_D01
R20130301230953	-	CAGAAGGAACGAT	07-886_18_4	DNA120322P01_E01
R20130301230953	-	CTGCAAGTTCGAT	07-886_18_3	DNA120322P01_F01
R20130301230953	-	TTCGTGATTCGAT	07-886_18_1	DNA120322P01_G01
R20130301230953	-	TTCCGATAACGAT	07-886_17_33	DNA120322P01_H01
R20130301230953	-	TGAGCGGAACGAT	07-886_17_27	DNA120322P01_A02
R20130301230953	-	CTGACCGAACGAT	07-886_17_26	DNA120322P01_B02
R20130301230953	-	TCCTCGAATCGAT	07-886_18_19	DNA120322P01_C02
R20130301230953	-	TAGGTGGTTCGAT	07-886_18_17	DNA120322P01_D02
R20130301230953	-	TCTAACGGACGAT	07-886_18_16	DNA120322P01_E02
R20130301230953	-	TTGGAGTGTCGAT	07-886_18_14	DNA120322P01_F02
R20130301230953	-	TCTAGAGGTCGAT	07-886_18_12	DNA120322P01_G02
R20130301230953	-	TCTGGATGACGAT	07-886_18_9	DNA120322P01_H02
R20130301230953	-	TCTATTCGTCGAT	07-886_18_7	DNA120322P01_A03
R20130301230953	-	AGGCAATTGCGAT	07-886_18_6	DNA120322P01_B03
R20130301230953	-	TTAGTCGGACGAT	07-886_19_1	DNA120322P01_C03
R20130301230953	-	CAGATCCATCGAT	07-886_18_26	DNA120322P01_D03
R20130301230953	-	TCGCAATTACGAT	07-886_18_25	DNA120322P01_E03
R20130301230953	-	TTCGAGACGCGAT	07-886_18_23	DNA120322P01_F03
R20130301230953	-	TGCCACGAACGAT	07-886_18_22	DNA120322P01_G03
R20130301230953	-	AACCTCATTCGAT	07-886_18_20	DNA120322P01_H03
R20130306132251	-	CTAAGGTAACGAT	07-886_19_13	DNA120322P01_A04
R20130306132251	-	TAAGGAGAACGAT	07-886_19_12	DNA120322P01_B04
R20130306132251	-	AAGAGGATTCGAT	07-886_19_11	DNA120322P01_C04
R20130306132251	-	TACCAAGATCGAT	07-886_19_9	DNA120322P01_D04
R20130306132251	-	CAGAAGGAACGAT	07-886_19_23	DNA120322P01_E04
R20130306132251	-	CTGCAAGTTCGAT	07-886_19_22	DNA120322P01_F04
R20130306132251	-	TTCGTGATTCGAT	07-886_19_20	DNA120322P01_G04
R20130306132251	-	TTCCGATAACGAT	07-886_19_19	DNA120322P01_H04
R20130306132251	-	TGAGCGGAACGAT	07-886_19_18	DNA120322P01_A05
R20130306132251	-	CTGACCGAACGAT	07-886_19_16	DNA120322P01_B05
R20130306132251	-	TCCTCGAATCGAT	07-887_1_10	DNA120322P01_C05
R20130306132251	-	TAGGTGGTTCGAT	07-887_1_9	DNA120322P01_D05
R20130306132251	-	TCTAACGGACGAT	07-887_1_8	DNA120322P01_E05
R20130306132251	-	TTGGAGTGTCGAT	07-887_1_7	DNA120322P01_F05
R20130306132251	-	TCTAGAGGTCGAT	07-887_1_5	DNA120322P01_G05
R20130306132251	-	TCTGGATGACGAT	07-887_1_4	DNA120322P01_H05
R20130306132251	-	TCTATTCGTCGAT	07-887_1_3	DNA120322P01_A06
R20130306132251	-	AGGCAATTGCGAT	07-887_1_2	DNA120322P01_B06
R20130306132251	-	TTAGTCGGACGAT	07-887_1_23	DNA120322P01_C06
R20130306132251	-	CAGATCCATCGAT	07-887_1_21	DNA120322P01_D06
R20130306132251	-	TCGCAATTACGAT	07-887_1_18	DNA120322P01_E06
R20130306132251	-	TTCGAGACGCGAT	07-887_1_15	DNA120322P01_F06
R20130306132251	-	TGCCACGAACGAT	07-887_1_14	DNA120322P01_G06
R20130306132251	-	AACCTCATTCGAT	07-887_1_13	DNA120322P01_H06
R20120503143130userDA2247	-	CTAAGGTAACGAT	07-887_1_11	DNA120322P01_A07
R20120503143130userDA2247	-	TAAGGAGAACGAT	07-887_1_34	DNA120322P01_B07
R20120503143130userDA2247	-	AAGAGGATTCGAT	07-887_1_31	DNA120322P01_C07
R20120503143130userDA2247	-	TACCAAGATCGAT	07-887_1_27	DNA120322P01_D07
R20120503143130userDA2247	-	CAGAAGGAACGAT	07-887_1_25	DNA120322P01_E07
R20120503143130userDA2247	-	CTGCAAGTTCGAT	07-887_1_24	DNA120322P01_F07
R20120503143130userDA2247	-	TTCGTGATTCGAT	07-887_2_8	DNA120322P01_G07
R20120503143130userDA2247	-	TTCCGATAACGAT	07-887_2_7	DNA120322P01_H07
R20120503143130userDA2247	-	TGAGCGGAACGAT	07-887_2_6	DNA120322P01_A08
R20120503143130userDA2247	-	CTGACCGAACGAT	07-887_2_4	DNA120322P01_B08
R20120503143130userDA2247	-	TCCTCGAATCGAT	07-887_1_36	DNA120322P01_C08
R20120503143130userDA2247	-	TAGGTGGTTCGAT	07-887_2_14	DNA120322P01_D08
R20120503143130userDA2247	-	TCTAACGGACGAT	07-887_2_13	DNA120322P01_E08
R20120503143130userDA2247	-	TTGGAGTGTCGAT	07-887_2_11	DNA120322P01_F08
R20120503143130userDA2247	-	TCTAGAGGTCGAT	07-887_2_10	DNA120322P01_G08
R20120503143130userDA2247	-	TCTGGATGACGAT	07-887_4_10	DNA120322P01_H08
R20120503143130userDA2247	-	TCTATTCGTCGAT	07-887_4_9	DNA120322P01_A09
R20120503143130userDA2247	-	AGGCAATTGCGAT	07-887_4_8	DNA120322P01_B09
R20120503143130userDA2247	-	TTAGTCGGACGAT	07-887_4_4	DNA120322P01_C09
R20120503143130userDA2247	-	CAGATCCATCGAT	07-887_4_3	DNA120322P01_D09
R20120503143130userDA2247	-	TCGCAATTACGAT	07-887_4_2	DNA120322P01_E09
R20120503143130userDA2247	-	TTCGAGACGCGAT	07-887_4_19	DNA120322P01_F09
R20120503143130userDA2247	-	TGCCACGAACGAT	07-887_4_18	DNA120322P01_G09
R20120503143130userDA2247	-	AACCTCATTCGAT	07-887_4_17	DNA120322P01_H09
R20120503193330userDA2248	-	CTAAGGTAACGAT	07-887_1_11	DNA120322P01_A07
R20120503193330userDA2248	-	TAAGGAGAACGAT	07-887_1_34	DNA120322P01_B07
R20120503193330userDA2248	-	AAGAGGATTCGAT	07-887_1_31	DNA120322P01_C07
R20120503193330userDA2248	-	TACCAAGATCGAT	07-887_1_27	DNA120322P01_D07
R20120503193330userDA2248	-	CAGAAGGAACGAT	07-887_1_25	DNA120322P01_E07
R20120503193330userDA2248	-	CTGCAAGTTCGAT	07-887_1_24	DNA120322P01_F07
R20120503193330userDA2248	-	TTCGTGATTCGAT	07-887_2_8	DNA120322P01_G07
R20120503193330userDA2248	-	TTCCGATAACGAT	07-887_2_7	DNA120322P01_H07
R20120503193330userDA2248	-	TGAGCGGAACGAT	07-887_2_6	DNA120322P01_A08
R20120503193330userDA2248	-	CTGACCGAACGAT	07-887_2_4	DNA120322P01_B08
R20120503193330userDA2248	-	TCCTCGAATCGAT	07-887_1_36	DNA120322P01_C08
R20120503193330userDA2248	-	TAGGTGGTTCGAT	07-887_2_14	DNA120322P01_D08
R20120503193330userDA2248	-	TCTAACGGACGAT	07-887_2_13	DNA120322P01_E08
R20120503193330userDA2248	-	TTGGAGTGTCGAT	07-887_2_11	DNA120322P01_F08
R20120503193330userDA2248	-	TCTAGAGGTCGAT	07-887_2_10	DNA120322P01_G08
R20120503193330userDA2248	-	TCTGGATGACGAT	07-887_4_10	DNA120322P01_H08
R20120503193330userDA2248	-	TCTATTCGTCGAT	07-887_4_9	DNA120322P01_A09
R20120503193330userDA2248	-	AGGCAATTGCGAT	07-887_4_8	DNA120322P01_B09
R20120503193330userDA2248	-	TTAGTCGGACGAT	07-887_4_4	DNA120322P01_C09
R20120503193330userDA2248	-	CAGATCCATCGAT	07-887_4_3	DNA120322P01_D09
R20120503193330userDA2248	-	TCGCAATTACGAT	07-887_4_2	DNA120322P01_E09
R20120503193330userDA2248	-	TTCGAGACGCGAT	07-887_4_19	DNA120322P01_F09
R20120503193330userDA2248	-	TGCCACGAACGAT	07-887_4_18	DNA120322P01_G09
R20120503193330userDA2248	-	AACCTCATTCGAT	07-887_4_17	DNA120322P01_H09
R20120515120925userDA2250	-	CTAAGGTAACGAT	07-887_1_11	DNA120322P01_A07
R20120515120925userDA2250	-	TAAGGAGAACGAT	07-887_1_34	DNA120322P01_B07
R20120515120925userDA2250	-	AAGAGGATTCGAT	07-887_1_31	DNA120322P01_C07
R20120515120925userDA2250	-	TACCAAGATCGAT	07-887_1_27	DNA120322P01_D07
R20120515120925userDA2250	-	CAGAAGGAACGAT	07-887_1_25	DNA120322P01_E07
R20120515120925userDA2250	-	CTGCAAGTTCGAT	07-887_1_24	DNA120322P01_F07
R20120515120925userDA2250	-	TTCGTGATTCGAT	07-887_2_8	DNA120322P01_G07
R20120515120925userDA2250	-	TTCCGATAACGAT	07-887_2_7	DNA120322P01_H07
R20120515120925userDA2250	-	TGAGCGGAACGAT	07-887_2_6	DNA120322P01_A08
R20120515120925userDA2250	-	CTGACCGAACGAT	07-887_2_4	DNA120322P01_B08
R20120515120925userDA2250	-	TCCTCGAATCGAT	07-887_1_36	DNA120322P01_C08
R20120515120925userDA2250	-	TAGGTGGTTCGAT	07-887_2_14	DNA120322P01_D08
R20120515120925userDA2250	-	TCTAACGGACGAT	07-887_2_13	DNA120322P01_E08
R20120515120925userDA2250	-	TTGGAGTGTCGAT	07-887_2_11	DNA120322P01_F08
R20120515120925userDA2250	-	TCTAGAGGTCGAT	07-887_2_10	DNA120322P01_G08
R20120515120925userDA2250	-	TCTGGATGACGAT	07-887_4_10	DNA120322P01_H08
R20120515120925userDA2250	-	TCTATTCGTCGAT	07-887_4_9	DNA120322P01_A09
R20120515120925userDA2250	-	AGGCAATTGCGAT	07-887_4_8	DNA120322P01_B09
R20120515120925userDA2250	-	TTAGTCGGACGAT	07-887_4_4	DNA120322P01_C09
R20120515120925userDA2250	-	CAGATCCATCGAT	07-887_4_3	DNA120322P01_D09
R20120515120925userDA2250	-	TCGCAATTACGAT	07-887_4_2	DNA120322P01_E09
R20120515120925userDA2250	-	TTCGAGACGCGAT	07-887_4_19	DNA120322P01_F09
R20120515120925userDA2250	-	TGCCACGAACGAT	07-887_4_18	DNA120322P01_G09
R20120515120925userDA2250	-	AACCTCATTCGAT	07-887_4_17	DNA120322P01_H09
R20120515171535userDA2251	-	CTAAGGTAACGAT	07-887_1_11	DNA120322P01_A07
R20120515171535userDA2251	-	TAAGGAGAACGAT	07-887_1_34	DNA120322P01_B07
R20120515171535userDA2251	-	AAGAGGATTCGAT	07-887_1_31	DNA120322P01_C07
R20120515171535userDA2251	-	TACCAAGATCGAT	07-887_1_27	DNA120322P01_D07
R20120515171535userDA2251	-	CAGAAGGAACGAT	07-887_1_25	DNA120322P01_E07
R20120515171535userDA2251	-	CTGCAAGTTCGAT	07-887_1_24	DNA120322P01_F07
R20120515171535userDA2251	-	TTCGTGATTCGAT	07-887_2_8	DNA120322P01_G07
R20120515171535userDA2251	-	TTCCGATAACGAT	07-887_2_7	DNA120322P01_H07
R20120515171535userDA2251	-	TGAGCGGAACGAT	07-887_2_6	DNA120322P01_A08
R20120515171535userDA2251	-	CTGACCGAACGAT	07-887_2_4	DNA120322P01_B08
R20120515171535userDA2251	-	TCCTCGAATCGAT	07-887_1_36	DNA120322P01_C08
R20120515171535userDA2251	-	TAGGTGGTTCGAT	07-887_2_14	DNA120322P01_D08
R20120515171535userDA2251	-	TCTAACGGACGAT	07-887_2_13	DNA120322P01_E08
R20120515171535userDA2251	-	TTGGAGTGTCGAT	07-887_2_11	DNA120322P01_F08
R20120515171535userDA2251	-	TCTAGAGGTCGAT	07-887_2_10	DNA120322P01_G08
R20120515171535userDA2251	-	TCTGGATGACGAT	07-887_4_10	DNA120322P01_H08
R20120515171535userDA2251	-	TCTATTCGTCGAT	07-887_4_9	DNA120322P01_A09
R20120515171535userDA2251	-	AGGCAATTGCGAT	07-887_4_8	DNA120322P01_B09
R20120515171535userDA2251	-	TTAGTCGGACGAT	07-887_4_4	DNA120322P01_C09
R20120515171535userDA2251	-	CAGATCCATCGAT	07-887_4_3	DNA120322P01_D09
R20120515171535userDA2251	-	TCGCAATTACGAT	07-887_4_2	DNA120322P01_E09
R20120515171535userDA2251	-	TTCGAGACGCGAT	07-887_4_19	DNA120322P01_F09
R20120515171535userDA2251	-	TGCCACGAACGAT	07-887_4_18	DNA120322P01_G09
R20120515171535userDA2251	-	AACCTCATTCGAT	07-887_4_17	DNA120322P01_H09
R20120627162554userDA2259	-	CTAAGGTAACGAT	07-887_1_11	DNA120322P01_A07
R20120627162554userDA2259	-	TAAGGAGAACGAT	07-887_1_34	DNA120322P01_B07
R20120627162554userDA2259	-	AAGAGGATTCGAT	07-887_1_31	DNA120322P01_C07
R20120627162554userDA2259	-	TACCAAGATCGAT	07-887_1_27	DNA120322P01_D07
R20120627162554userDA2259	-	CAGAAGGAACGAT	07-887_1_25	DNA120322P01_E07
R20120627162554userDA2259	-	CTGCAAGTTCGAT	07-887_1_24	DNA120322P01_F07
R20120627162554userDA2259	-	TTCGTGATTCGAT	07-887_2_8	DNA120322P01_G07
R20120627162554userDA2259	-	TTCCGATAACGAT	07-887_2_7	DNA120322P01_H07
R20120627162554userDA2259	-	TGAGCGGAACGAT	07-887_2_6	DNA120322P01_A08
R20120627162554userDA2259	-	CTGACCGAACGAT	07-887_2_4	DNA120322P01_B08
R20120627162554userDA2259	-	TCCTCGAATCGAT	07-887_1_36	DNA120322P01_C08
R20120627162554userDA2259	-	TAGGTGGTTCGAT	07-887_2_14	DNA120322P01_D08
R20120627162554userDA2259	-	TCTAACGGACGAT	07-887_2_13	DNA120322P01_E08
R20120627162554userDA2259	-	TTGGAGTGTCGAT	07-887_2_11	DNA120322P01_F08
R20120627162554userDA2259	-	TCTAGAGGTCGAT	07-887_2_10	DNA120322P01_G08
R20120627162554userDA2259	-	TCTGGATGACGAT	07-887_4_10	DNA120322P01_H08
R20120627162554userDA2259	-	TCTATTCGTCGAT	07-887_4_9	DNA120322P01_A09
R20120627162554userDA2259	-	AGGCAATTGCGAT	07-887_4_8	DNA120322P01_B09
R20120627162554userDA2259	-	TTAGTCGGACGAT	07-887_4_4	DNA120322P01_C09
R20120627162554userDA2259	-	CAGATCCATCGAT	07-887_4_3	DNA120322P01_D09
R20120627162554userDA2259	-	TCGCAATTACGAT	07-887_4_2	DNA120322P01_E09
R20120627162554userDA2259	-	TTCGAGACGCGAT	07-887_4_19	DNA120322P01_F09
R20120627162554userDA2259	-	TGCCACGAACGAT	07-887_4_18	DNA120322P01_G09
R20120627162554userDA2259	-	AACCTCATTCGAT	07-887_4_17	DNA120322P01_H09
R20120627184940userDA1154	-	CTAAGGTAACGAT	07-887_4_16	DNA120322P01_A10
R20120627184940userDA1154	-	TAAGGAGAACGAT	07-887_4_14	DNA120322P01_B10
R20120627184940userDA1154	-	AAGAGGATTCGAT	07-887_4_13	DNA120322P01_C10
R20120627184940userDA1154	-	TACCAAGATCGAT	07-887_4_12	DNA120322P01_D10
R20120627184940userDA1154	-	CAGAAGGAACGAT	07-887_4_28	DNA120322P01_E10
R20120627184940userDA1154	-	CTGCAAGTTCGAT	07-887_4_27	DNA120322P01_F10
R20120627184940userDA1154	-	TTCGTGATTCGAT	07-887_4_26	DNA120322P01_G10
R20120627184940userDA1154	-	TTCCGATAACGAT	07-887_4_25	DNA120322P01_H10
R20120627184940userDA1154	-	TGAGCGGAACGAT	07-887_4_24	DNA120322P01_A11
R20120627184940userDA1154	-	CTGACCGAACGAT	07-887_4_23	DNA120322P01_B11
R20120627184940userDA1154	-	TCCTCGAATCGAT	07-887_4_21	DNA120322P01_C11
R20120627184940userDA1154	-	TAGGTGGTTCGAT	07-887_5_2	DNA120322P01_D11
R20120627184940userDA1154	-	TCTAACGGACGAT	07-887_5_1	DNA120322P01_E11
R20120627184940userDA1154	-	TTGGAGTGTCGAT	07-887_4_36	DNA120322P01_F11
R20120627184940userDA1154	-	TCTAGAGGTCGAT	07-887_4_35	DNA120322P01_G11
R20120627184940userDA1154	-	TCTGGATGACGAT	07-887_4_32	DNA120322P01_H11
R20120627184940userDA1154	-	TCTATTCGTCGAT	07-887_4_31	DNA120322P01_A12
R20120627184940userDA1154	-	AGGCAATTGCGAT	07-887_4_30	DNA120322P01_B12
R20120627184940userDA1154	-	TTAGTCGGACGAT	07-888_8_27	DNA120322P01_C12
R20120627184940userDA1154	-	CAGATCCATCGAT	07-888_8_25	DNA120322P01_D12
R20120627184940userDA1154	-	TCGCAATTACGAT	07-888_9_12	DNA120322P01_E12
R20120627184940userDA1154	-	TTCGAGACGCGAT	07-888_9_11	DNA120322P01_F12
R20120627184940userDA1154	-	TGCCACGAACGAT	Morex	DNA120322P01_G12
R20120627184940userDA1154	-	AACCTCATTCGAT	Barke	DNA120322P01_H12
R20120703113308userDA2260	-	CTAAGGTAACGAT	07-887_1_11	DNA120322P01_A07
R20120703113308userDA2260	-	TAAGGAGAACGAT	07-887_1_34	DNA120322P01_B07
R20120703113308userDA2260	-	AAGAGGATTCGAT	07-887_1_31	DNA120322P01_C07
R20120703113308userDA2260	-	TACCAAGATCGAT	07-887_1_27	DNA120322P01_D07
R20120703113308userDA2260	-	CAGAAGGAACGAT	07-887_1_25	DNA120322P01_E07
R20120703113308userDA2260	-	CTGCAAGTTCGAT	07-887_1_24	DNA120322P01_F07
R20120703113308userDA2260	-	TTCGTGATTCGAT	07-887_2_8	DNA120322P01_G07
R20120703113308userDA2260	-	TTCCGATAACGAT	07-887_2_7	DNA120322P01_H07
R20120703113308userDA2260	-	TGAGCGGAACGAT	07-887_2_6	DNA120322P01_A08
R20120703113308userDA2260	-	CTGACCGAACGAT	07-887_2_4	DNA120322P01_B08
R20120703113308userDA2260	-	TCCTCGAATCGAT	07-887_1_36	DNA120322P01_C08
R20120703113308userDA2260	-	TAGGTGGTTCGAT	07-887_2_14	DNA120322P01_D08
R20120703113308userDA2260	-	TCTAACGGACGAT	07-887_2_13	DNA120322P01_E08
R20120703113308userDA2260	-	TTGGAGTGTCGAT	07-887_2_11	DNA120322P01_F08
R20120703113308userDA2260	-	TCTAGAGGTCGAT	07-887_2_10	DNA120322P01_G08
R20120703113308userDA2260	-	TCTGGATGACGAT	07-887_4_10	DNA120322P01_H08
R20120703113308userDA2260	-	TCTATTCGTCGAT	07-887_4_9	DNA120322P01_A09
R20120703113308userDA2260	-	AGGCAATTGCGAT	07-887_4_8	DNA120322P01_B09
R20120703113308userDA2260	-	TTAGTCGGACGAT	07-887_4_4	DNA120322P01_C09
R20120703113308userDA2260	-	CAGATCCATCGAT	07-887_4_3	DNA120322P01_D09
R20120703113308userDA2260	-	TCGCAATTACGAT	07-887_4_2	DNA120322P01_E09
R20120703113308userDA2260	-	TTCGAGACGCGAT	07-887_4_19	DNA120322P01_F09
R20120703113308userDA2260	-	TGCCACGAACGAT	07-887_4_18	DNA120322P01_G09
R20120703113308userDA2260	-	AACCTCATTCGAT	07-887_4_17	DNA120322P01_H09
R20120703135707userDA1156	-	CTAAGGTAACGAT	07-887_4_16	DNA120322P01_A10
R20120703135707userDA1156	-	TAAGGAGAACGAT	07-887_4_14	DNA120322P01_B10
R20120703135707userDA1156	-	AAGAGGATTCGAT	07-887_4_13	DNA120322P01_C10
R20120703135707userDA1156	-	TACCAAGATCGAT	07-887_4_12	DNA120322P01_D10
R20120703135707userDA1156	-	CAGAAGGAACGAT	07-887_4_28	DNA120322P01_E10
R20120703135707userDA1156	-	CTGCAAGTTCGAT	07-887_4_27	DNA120322P01_F10
R20120703135707userDA1156	-	TTCGTGATTCGAT	07-887_4_26	DNA120322P01_G10
R20120703135707userDA1156	-	TTCCGATAACGAT	07-887_4_25	DNA120322P01_H10
R20120703135707userDA1156	-	TGAGCGGAACGAT	07-887_4_24	DNA120322P01_A11
R20120703135707userDA1156	-	CTGACCGAACGAT	07-887_4_23	DNA120322P01_B11
R20120703135707userDA1156	-	TCCTCGAATCGAT	07-887_4_21	DNA120322P01_C11
R20120703135707userDA1156	-	TAGGTGGTTCGAT	07-887_5_2	DNA120322P01_D11
R20120703135707userDA1156	-	TCTAACGGACGAT	07-887_5_1	DNA120322P01_E11
R20120703135707userDA1156	-	TTGGAGTGTCGAT	07-887_4_36	DNA120322P01_F11
R20120703135707userDA1156	-	TCTAGAGGTCGAT	07-887_4_35	DNA120322P01_G11
R20120703135707userDA1156	-	TCTGGATGACGAT	07-887_4_32	DNA120322P01_H11
R20120703135707userDA1156	-	TCTATTCGTCGAT	07-887_4_31	DNA120322P01_A12
R20120703135707userDA1156	-	AGGCAATTGCGAT	07-887_4_30	DNA120322P01_B12
R20120703135707userDA1156	-	TTAGTCGGACGAT	07-888_8_27	DNA120322P01_C12
R20120703135707userDA1156	-	CAGATCCATCGAT	07-888_8_25	DNA120322P01_D12
R20120703135707userDA1156	-	TCGCAATTACGAT	07-888_9_12	DNA120322P01_E12
R20120703135707userDA1156	-	TTCGAGACGCGAT	07-888_9_11	DNA120322P01_F12
R20120703135707userDA1156	-	TGCCACGAACGAT	Morex	DNA120322P01_G12
R20120703135707userDA1156	-	AACCTCATTCGAT	Barke	DNA120322P01_H12
R20120703144040userDA313	-	CTAAGGTAACGAT	07-887_4_16	DNA120322P01_A10
R20120703144040userDA313	-	TAAGGAGAACGAT	07-887_4_14	DNA120322P01_B10
R20120703144040userDA313	-	AAGAGGATTCGAT	07-887_4_13	DNA120322P01_C10
R20120703144040userDA313	-	TACCAAGATCGAT	07-887_4_12	DNA120322P01_D10
R20120703144040userDA313	-	CAGAAGGAACGAT	07-887_4_28	DNA120322P01_E10
R20120703144040userDA313	-	CTGCAAGTTCGAT	07-887_4_27	DNA120322P01_F10
R20120703144040userDA313	-	TTCGTGATTCGAT	07-887_4_26	DNA120322P01_G10
R20120703144040userDA313	-	TTCCGATAACGAT	07-887_4_25	DNA120322P01_H10
R20120703144040userDA313	-	TGAGCGGAACGAT	07-887_4_24	DNA120322P01_A11
R20120703144040userDA313	-	CTGACCGAACGAT	07-887_4_23	DNA120322P01_B11
R20120703144040userDA313	-	TCCTCGAATCGAT	07-887_4_21	DNA120322P01_C11
R20120703144040userDA313	-	TAGGTGGTTCGAT	07-887_5_2	DNA120322P01_D11
R20120703144040userDA313	-	TCTAACGGACGAT	07-887_5_1	DNA120322P01_E11
R20120703144040userDA313	-	TTGGAGTGTCGAT	07-887_4_36	DNA120322P01_F11
R20120703144040userDA313	-	TCTAGAGGTCGAT	07-887_4_35	DNA120322P01_G11
R20120703144040userDA313	-	TCTGGATGACGAT	07-887_4_32	DNA120322P01_H11
R20120703144040userDA313	-	TCTATTCGTCGAT	07-887_4_31	DNA120322P01_A12
R20120703144040userDA313	-	AGGCAATTGCGAT	07-887_4_30	DNA120322P01_B12
R20120703144040userDA313	-	TTAGTCGGACGAT	07-888_8_27	DNA120322P01_C12
R20120703144040userDA313	-	CAGATCCATCGAT	07-888_8_25	DNA120322P01_D12
R20120703144040userDA313	-	TCGCAATTACGAT	07-888_9_12	DNA120322P01_E12
R20120703144040userDA313	-	TTCGAGACGCGAT	07-888_9_11	DNA120322P01_F12
R20120703144040userDA313	-	TGCCACGAACGAT	Morex	DNA120322P01_G12
R20120703144040userDA313	-	AACCTCATTCGAT	Barke	DNA120322P01_H12
R20120709131755userDA2262	-	CTAAGGTAACGAT	07-887_4_16	DNA120322P01_A10
R20120709131755userDA2262	-	TAAGGAGAACGAT	07-887_4_14	DNA120322P01_B10
R20120709131755userDA2262	-	AAGAGGATTCGAT	07-887_4_13	DNA120322P01_C10
R20120709131755userDA2262	-	TACCAAGATCGAT	07-887_4_12	DNA120322P01_D10
R20120709131755userDA2262	-	CAGAAGGAACGAT	07-887_4_28	DNA120322P01_E10
R20120709131755userDA2262	-	CTGCAAGTTCGAT	07-887_4_27	DNA120322P01_F10
R20120709131755userDA2262	-	TTCGTGATTCGAT	07-887_4_26	DNA120322P01_G10
R20120709131755userDA2262	-	TTCCGATAACGAT	07-887_4_25	DNA120322P01_H10
R20120709131755userDA2262	-	TGAGCGGAACGAT	07-887_4_24	DNA120322P01_A11
R20120709131755userDA2262	-	CTGACCGAACGAT	07-887_4_23	DNA120322P01_B11
R20120709131755userDA2262	-	TCCTCGAATCGAT	07-887_4_21	DNA120322P01_C11
R20120709131755userDA2262	-	TAGGTGGTTCGAT	07-887_5_2	DNA120322P01_D11
R20120709131755userDA2262	-	TCTAACGGACGAT	07-887_5_1	DNA120322P01_E11
R20120709131755userDA2262	-	TTGGAGTGTCGAT	07-887_4_36	DNA120322P01_F11
R20120709131755userDA2262	-	TCTAGAGGTCGAT	07-887_4_35	DNA120322P01_G11
R20120709131755userDA2262	-	TCTGGATGACGAT	07-887_4_32	DNA120322P01_H11
R20120709131755userDA2262	-	TCTATTCGTCGAT	07-887_4_31	DNA120322P01_A12
R20120709131755userDA2262	-	AGGCAATTGCGAT	07-887_4_30	DNA120322P01_B12
R20120709131755userDA2262	-	TTAGTCGGACGAT	07-888_8_27	DNA120322P01_C12
R20120709131755userDA2262	-	CAGATCCATCGAT	07-888_8_25	DNA120322P01_D12
R20120709131755userDA2262	-	TCGCAATTACGAT	07-888_9_12	DNA120322P01_E12
R20120709131755userDA2262	-	TTCGAGACGCGAT	07-888_9_11	DNA120322P01_F12
R20120709131755userDA2262	-	TGCCACGAACGAT	Morex	DNA120322P01_G12
R20120709131755userDA2262	-	AACCTCATTCGAT	Barke	DNA120322P01_H12
R20120709135956userDA1159	-	CTAAGGTAACGAT	07-887_1_11	DNA120322P01_A07
R20120709135956userDA1159	-	TAAGGAGAACGAT	07-887_1_34	DNA120322P01_B07
R20120709135956userDA1159	-	AAGAGGATTCGAT	07-887_1_31	DNA120322P01_C07
R20120709135956userDA1159	-	TACCAAGATCGAT	07-887_1_27	DNA120322P01_D07
R20120709135956userDA1159	-	CAGAAGGAACGAT	07-887_1_25	DNA120322P01_E07
R20120709135956userDA1159	-	CTGCAAGTTCGAT	07-887_1_24	DNA120322P01_F07
R20120709135956userDA1159	-	TTCGTGATTCGAT	07-887_2_8	DNA120322P01_G07
R20120709135956userDA1159	-	TTCCGATAACGAT	07-887_2_7	DNA120322P01_H07
R20120709135956userDA1159	-	TGAGCGGAACGAT	07-887_2_6	DNA120322P01_A08
R20120709135956userDA1159	-	CTGACCGAACGAT	07-887_2_4	DNA120322P01_B08
R20120709135956userDA1159	-	TCCTCGAATCGAT	07-887_1_36	DNA120322P01_C08
R20120709135956userDA1159	-	TAGGTGGTTCGAT	07-887_2_14	DNA120322P01_D08
R20120709135956userDA1159	-	TCTAACGGACGAT	07-887_2_13	DNA120322P01_E08
R20120709135956userDA1159	-	TTGGAGTGTCGAT	07-887_2_11	DNA120322P01_F08
R20120709135956userDA1159	-	TCTAGAGGTCGAT	07-887_2_10	DNA120322P01_G08
R20120709135956userDA1159	-	TCTGGATGACGAT	07-887_4_10	DNA120322P01_H08
R20120709135956userDA1159	-	TCTATTCGTCGAT	07-887_4_9	DNA120322P01_A09
R20120709135956userDA1159	-	AGGCAATTGCGAT	07-887_4_8	DNA120322P01_B09
R20120709135956userDA1159	-	TTAGTCGGACGAT	07-887_4_4	DNA120322P01_C09
R20120709135956userDA1159	-	CAGATCCATCGAT	07-887_4_3	DNA120322P01_D09
R20120709135956userDA1159	-	TCGCAATTACGAT	07-887_4_2	DNA120322P01_E09
R20120709135956userDA1159	-	TTCGAGACGCGAT	07-887_4_19	DNA120322P01_F09
R20120709135956userDA1159	-	TGCCACGAACGAT	07-887_4_18	DNA120322P01_G09
R20120709135956userDA1159	-	AACCTCATTCGAT	07-887_4_17	DNA120322P01_H09
R20120709182042userDA2263	-	CTAAGGTAACGAT	07-887_1_11	DNA120322P01_A07
R20120709182042userDA2263	-	TAAGGAGAACGAT	07-887_1_34	DNA120322P01_B07
R20120709182042userDA2263	-	AAGAGGATTCGAT	07-887_1_31	DNA120322P01_C07
R20120709182042userDA2263	-	TACCAAGATCGAT	07-887_1_27	DNA120322P01_D07
R20120709182042userDA2263	-	CAGAAGGAACGAT	07-887_1_25	DNA120322P01_E07
R20120709182042userDA2263	-	CTGCAAGTTCGAT	07-887_1_24	DNA120322P01_F07
R20120709182042userDA2263	-	TTCGTGATTCGAT	07-887_2_8	DNA120322P01_G07
R20120709182042userDA2263	-	TTCCGATAACGAT	07-887_2_7	DNA120322P01_H07
R20120709182042userDA2263	-	TGAGCGGAACGAT	07-887_2_6	DNA120322P01_A08
R20120709182042userDA2263	-	CTGACCGAACGAT	07-887_2_4	DNA120322P01_B08
R20120709182042userDA2263	-	TCCTCGAATCGAT	07-887_1_36	DNA120322P01_C08
R20120709182042userDA2263	-	TAGGTGGTTCGAT	07-887_2_14	DNA120322P01_D08
R20120709182042userDA2263	-	TCTAACGGACGAT	07-887_2_13	DNA120322P01_E08
R20120709182042userDA2263	-	TTGGAGTGTCGAT	07-887_2_11	DNA120322P01_F08
R20120709182042userDA2263	-	TCTAGAGGTCGAT	07-887_2_10	DNA120322P01_G08
R20120709182042userDA2263	-	TCTGGATGACGAT	07-887_4_10	DNA120322P01_H08
R20120709182042userDA2263	-	TCTATTCGTCGAT	07-887_4_9	DNA120322P01_A09
R20120709182042userDA2263	-	AGGCAATTGCGAT	07-887_4_8	DNA120322P01_B09
R20120709182042userDA2263	-	TTAGTCGGACGAT	07-887_4_4	DNA120322P01_C09
R20120709182042userDA2263	-	CAGATCCATCGAT	07-887_4_3	DNA120322P01_D09
R20120709182042userDA2263	-	TCGCAATTACGAT	07-887_4_2	DNA120322P01_E09
R20120709182042userDA2263	-	TTCGAGACGCGAT	07-887_4_19	DNA120322P01_F09
R20120709182042userDA2263	-	TGCCACGAACGAT	07-887_4_18	DNA120322P01_G09
R20120709182042userDA2263	-	AACCTCATTCGAT	07-887_4_17	DNA120322P01_H09
R20120709192022userDA1160	-	CTAAGGTAACGAT	07-887_1_11	DNA120322P01_A07
R20120709192022userDA1160	-	TAAGGAGAACGAT	07-887_1_34	DNA120322P01_B07
R20120709192022userDA1160	-	AAGAGGATTCGAT	07-887_1_31	DNA120322P01_C07
R20120709192022userDA1160	-	TACCAAGATCGAT	07-887_1_27	DNA120322P01_D07
R20120709192022userDA1160	-	CAGAAGGAACGAT	07-887_1_25	DNA120322P01_E07
R20120709192022userDA1160	-	CTGCAAGTTCGAT	07-887_1_24	DNA120322P01_F07
R20120709192022userDA1160	-	TTCGTGATTCGAT	07-887_2_8	DNA120322P01_G07
R20120709192022userDA1160	-	TTCCGATAACGAT	07-887_2_7	DNA120322P01_H07
R20120709192022userDA1160	-	TGAGCGGAACGAT	07-887_2_6	DNA120322P01_A08
R20120709192022userDA1160	-	CTGACCGAACGAT	07-887_2_4	DNA120322P01_B08
R20120709192022userDA1160	-	TCCTCGAATCGAT	07-887_1_36	DNA120322P01_C08
R20120709192022userDA1160	-	TAGGTGGTTCGAT	07-887_2_14	DNA120322P01_D08
R20120709192022userDA1160	-	TCTAACGGACGAT	07-887_2_13	DNA120322P01_E08
R20120709192022userDA1160	-	TTGGAGTGTCGAT	07-887_2_11	DNA120322P01_F08
R20120709192022userDA1160	-	TCTAGAGGTCGAT	07-887_2_10	DNA120322P01_G08
R20120709192022userDA1160	-	TCTGGATGACGAT	07-887_4_10	DNA120322P01_H08
R20120709192022userDA1160	-	TCTATTCGTCGAT	07-887_4_9	DNA120322P01_A09
R20120709192022userDA1160	-	AGGCAATTGCGAT	07-887_4_8	DNA120322P01_B09
R20120709192022userDA1160	-	TTAGTCGGACGAT	07-887_4_4	DNA120322P01_C09
R20120709192022userDA1160	-	CAGATCCATCGAT	07-887_4_3	DNA120322P01_D09
R20120709192022userDA1160	-	TCGCAATTACGAT	07-887_4_2	DNA120322P01_E09
R20120709192022userDA1160	-	TTCGAGACGCGAT	07-887_4_19	DNA120322P01_F09
R20120709192022userDA1160	-	TGCCACGAACGAT	07-887_4_18	DNA120322P01_G09
R20120709192022userDA1160	-	AACCTCATTCGAT	07-887_4_17	DNA120322P01_H09
R20120709192022userDA1160	-	CTAAGGTAA	07-887_1_11	DNA120322P01_A07
R20120709192022userDA1160	-	TAAGGAGAA	07-887_1_34	DNA120322P01_B07
R20120709192022userDA1160	-	AAGAGGATT	07-887_1_31	DNA120322P01_C07
R20120709192022userDA1160	-	TACCAAGAT	07-887_1_27	DNA120322P01_D07
R20120709192022userDA1160	-	CAGAAGGAA	07-887_1_25	DNA120322P01_E07
R20120709192022userDA1160	-	CTGCAAGTT	07-887_1_24	DNA120322P01_F07
R20120709192022userDA1160	-	TTCGTGATT	07-887_2_8	DNA120322P01_G07
R20120709192022userDA1160	-	TTCCGATAA	07-887_2_7	DNA120322P01_H07
R20120709192022userDA1160	-	TGAGCGGAA	07-887_2_6	DNA120322P01_A08
R20120709192022userDA1160	-	CTGACCGAA	07-887_2_4	DNA120322P01_B08
R20120709192022userDA1160	-	TCCTCGAAT	07-887_1_36	DNA120322P01_C08
R20120709192022userDA1160	-	TAGGTGGTT	07-887_2_14	DNA120322P01_D08
R20120709192022userDA1160	-	TCTAACGGA	07-887_2_13	DNA120322P01_E08
R20120709192022userDA1160	-	TTGGAGTGT	07-887_2_11	DNA120322P01_F08
R20120709192022userDA1160	-	TCTAGAGGT	07-887_2_10	DNA120322P01_G08
R20120709192022userDA1160	-	TCTGGATGA	07-887_4_10	DNA120322P01_H08
R20120709192022userDA1160	-	TCTATTCGT	07-887_4_9	DNA120322P01_A09
R20120709192022userDA1160	-	AGGCAATTG	07-887_4_8	DNA120322P01_B09
R20120709192022userDA1160	-	TTAGTCGGA	07-887_4_4	DNA120322P01_C09
R20120709192022userDA1160	-	CAGATCCAT	07-887_4_3	DNA120322P01_D09
R20120709192022userDA1160	-	TCGCAATTA	07-887_4_2	DNA120322P01_E09
R20120709192022userDA1160	-	TTCGAGACG	07-887_4_19	DNA120322P01_F09
R20120709192022userDA1160	-	TGCCACGAA	07-887_4_18	DNA120322P01_G09
R20120709192022userDA1160	-	AACCTCATT	07-887_4_17	DNA120322P01_H09
C0WN4ACXX	5	TGACGCCA	07-886_17_15	DNA120322P01_A01
C0WN4ACXX	5	CAGATA	07-886_17_10	DNA120322P01_B01
C0WN4ACXX	5	GAAGTG	07-886_17_7	DNA120322P01_C01
C0WN4ACXX	5	TAGCGGAT	07-886_18_5	DNA120322P01_D01
C0WN4ACXX	5	TATTCGCAT	07-886_18_4	DNA120322P01_E01
C0WN4ACXX	5	ATAGAT	07-886_18_3	DNA120322P01_F01
C0WN4ACXX	5	CCGAACA	07-886_18_1	DNA120322P01_G01
C0WN4ACXX	5	GGAAGACAT	07-886_17_33	DNA120322P01_H01
C0WN4ACXX	5	GGCTTA	07-886_17_27	DNA120322P01_A02
C0WN4ACXX	5	AACGCACATT	07-886_17_26	DNA120322P01_B02
C0WN4ACXX	5	GAGCGACAT	07-886_18_19	DNA120322P01_C02
C0WN4ACXX	5	CCTTGCCATT	07-886_18_17	DNA120322P01_D02
C0WN4ACXX	5	GGTATA	07-886_18_16	DNA120322P01_E02
C0WN4ACXX	5	TCTTGG	07-886_18_14	DNA120322P01_F02
C0WN4ACXX	5	GGTGT	07-886_18_12	DNA120322P01_G02
C0WN4ACXX	5	GGATA	07-886_18_9	DNA120322P01_H02
C0WN4ACXX	5	CTAAGCA	07-886_18_7	DNA120322P01_A03
C0WN4ACXX	5	ATTAT	07-886_18_6	DNA120322P01_B03
C0WN4ACXX	5	GCGCTCA	07-886_19_1	DNA120322P01_C03
C0WN4ACXX	5	ACTGCGAT	07-886_18_26	DNA120322P01_D03
C0WN4ACXX	5	TTCGTT	07-886_18_25	DNA120322P01_E03
C0WN4ACXX	5	ATATAA	07-886_18_23	DNA120322P01_F03
C0WN4ACXX	5	TGGCAACAGA	07-886_18_22	DNA120322P01_G03
C0WN4ACXX	5	CTCGTCG	07-886_18_20	DNA120322P01_H03
C0WN4ACXX	5	GCCTACCT	07-886_19_13	DNA120322P01_A04
C0WN4ACXX	5	CACCA	07-886_19_12	DNA120322P01_B04
C0WN4ACXX	5	AATTAG	07-886_19_11	DNA120322P01_C04
C0WN4ACXX	5	GGAACGA	07-886_19_9	DNA120322P01_D04
C0WN4ACXX	5	ACAACT	07-886_19_23	DNA120322P01_E04
C0WN4ACXX	5	ACTGCT	07-886_19_22	DNA120322P01_F04
C0WN4ACXX	5	CGTGGACAGT	07-886_19_20	DNA120322P01_G04
C0WN4ACXX	5	TGGCACAGA	07-886_19_19	DNA120322P01_H04
C0WN4ACXX	5	TGCTT	07-886_19_18	DNA120322P01_A05
C0WN4ACXX	5	GCAAGCCAT	07-886_19_16	DNA120322P01_B05
C0WN4ACXX	5	CGCACCAATT	07-887_1_10	DNA120322P01_C05
C0WN4ACXX	5	CTCGCGG	07-887_1_9	DNA120322P01_D05
C0WN4ACXX	5	AACTGG	07-887_1_8	DNA120322P01_E05
C0WN4ACXX	5	ATGAGCAA	07-887_1_7	DNA120322P01_F05
C0WN4ACXX	5	CTTGA	07-887_1_5	DNA120322P01_G05
C0WN4ACXX	5	GCGTCCT	07-887_1_4	DNA120322P01_H05
C0WN4ACXX	5	ACCAGGA	07-887_1_3	DNA120322P01_A06
C0WN4ACXX	5	CCACTCA	07-887_1_2	DNA120322P01_B06
C0WN4ACXX	5	TCACGGAAG	07-887_1_23	DNA120322P01_C06
C0WN4ACXX	5	TATCA	07-887_1_21	DNA120322P01_D06
C0WN4ACXX	5	TAGCCAA	07-887_1_18	DNA120322P01_E06
C0WN4ACXX	5	ATATCGCCA	07-887_1_15	DNA120322P01_F06
C0WN4ACXX	5	CTCTA	07-887_1_14	DNA120322P01_G06
C0WN4ACXX	5	GGTGCACATT	07-887_1_13	DNA120322P01_H06
C0WN4ACXX	5	CTCTCGCAT	07-887_1_11	DNA120322P01_A07
C0WN4ACXX	5	CAGAGGT	07-887_1_34	DNA120322P01_B07
C0WN4ACXX	5	GCGTACAAT	07-887_1_31	DNA120322P01_C07
C0WN4ACXX	5	ACGCGCG	07-887_1_27	DNA120322P01_D07
C0WN4ACXX	5	GTCGCCT	07-887_1_25	DNA120322P01_E07
C0WN4ACXX	5	AATAACCAA	07-887_1_24	DNA120322P01_F07
C0WN4ACXX	5	AATGAACGA	07-887_2_8	DNA120322P01_G07
C0WN4ACXX	5	CGTCGCCACT	07-887_2_7	DNA120322P01_H07
C0WN4ACXX	5	ATGGCAA	07-887_2_6	DNA120322P01_A08
C0WN4ACXX	5	GAAGCA	07-887_2_4	DNA120322P01_B08
C0WN4ACXX	5	AACGTGCCT	07-887_1_36	DNA120322P01_C08
C0WN4ACXX	5	CCTCG	07-887_2_14	DNA120322P01_D08
C0WN4ACXX	5	CTCAT	07-887_2_13	DNA120322P01_E08
C0WN4ACXX	5	ACGGTACT	07-887_2_11	DNA120322P01_F08
C0WN4ACXX	5	GCGCCG	07-887_2_10	DNA120322P01_G08
C0WN4ACXX	5	CAAGT	07-887_4_10	DNA120322P01_H08
C0WN4ACXX	5	TCCGAG	07-887_4_9	DNA120322P01_A09
C0WN4ACXX	5	TAGATGA	07-887_4_8	DNA120322P01_B09
C0WN4ACXX	5	TGGCCAG	07-887_4_4	DNA120322P01_C09
C0WN4ACXX	5	GCACGAT	07-887_4_3	DNA120322P01_D09
C0WN4ACXX	5	TTGCTG	07-887_4_2	DNA120322P01_E09
C0WN4ACXX	5	CGCAACCAGT	07-887_4_19	DNA120322P01_F09
C0WN4ACXX	5	TCACTG	07-887_4_18	DNA120322P01_G09
C0WN4ACXX	5	ACAGT	07-887_4_17	DNA120322P01_H09
C0WN4ACXX	5	GGAGTCAAG	07-887_4_16	DNA120322P01_A10
C0WN4ACXX	5	TGAAT	07-887_4_14	DNA120322P01_B10
C0WN4ACXX	5	CATAT	07-887_4_13	DNA120322P01_C10
C0WN4ACXX	5	GTGACACAT	07-887_4_12	DNA120322P01_D10
C0WN4ACXX	5	TATGT	07-887_4_28	DNA120322P01_E10
C0WN4ACXX	5	CAGTGCCATT	07-887_4_27	DNA120322P01_F10
C0WN4ACXX	5	ACAACCAACT	07-887_4_26	DNA120322P01_G10
C0WN4ACXX	5	TGCAGA	07-887_4_25	DNA120322P01_H10
C0WN4ACXX	5	CATCTGCCG	07-887_4_24	DNA120322P01_A11
C0WN4ACXX	5	GGACAG	07-887_4_23	DNA120322P01_B11
C0WN4ACXX	5	ATCTGT	07-887_4_21	DNA120322P01_C11
C0WN4ACXX	5	AAGACGCT	07-887_5_2	DNA120322P01_D11
C0WN4ACXX	5	GAATGCAATA	07-887_5_1	DNA120322P01_E11
C0WN4ACXX	5	TAGCAG	07-887_4_36	DNA120322P01_F11
C0WN4ACXX	5	ATCCG	07-887_4_35	DNA120322P01_G11
C0WN4ACXX	5	CTTAG	07-887_4_32	DNA120322P01_H11
C0WN4ACXX	5	TTATTACAT	07-887_4_31	DNA120322P01_A12
C0WN4ACXX	5	GCCAACAAGA	07-887_4_30	DNA120322P01_B12
C0WN4ACXX	5	TGCCGCAT	07-888_8_27	DNA120322P01_C12
C0WN4ACXX	5	CGTGTCA	07-888_8_25	DNA120322P01_D12
C0WN4ACXX	5	CAACCACACA	07-888_9_12	DNA120322P01_E12
C0WN4ACXX	5	GCTCCGA	07-888_9_11	DNA120322P01_F12
C0WN4ACXX	5	TCAGAGAT	Morex	DNA120322P01_G12
C0WN4ACXX	5	CGTTCA	Barke	DNA120322P01_H12
