# Supplementary material for: Application of Genotyping-by-Sequencing on Semiconductor Sequencing Platforms: A Comparison of Genetic and Reference-Based Marker Ordering in Barley
Source: PLoS One. 2013 Oct 3;8(10):e76925. doi: 10.1371/journal.pone.0076925 (PMC3789676; doi:10.1371/journal.pone.0076925)
Supplement: Text S2 — Custom C program for demultiplexing fastq files. (ZIP) [file pone.0076925.s005.zip]

Archive with 2 entries (2 files):
- README_splitgbs.txt
- splitgbs.c
