# Supplementary material for: Application of Genotyping-by-Sequencing on Semiconductor Sequencing Platforms: A Comparison of Genetic and Reference-Based Marker Ordering in Barley
Source: PLoS One. 2013 Oct 3;8(10):e76925. doi: 10.1371/journal.pone.0076925 (PMC3789676; doi:10.1371/journal.pone.0076925)
Supplement: Text S2 — Custom C program for demultiplexing fastq files. (ZIP) [file pone.0076925.s005.zip › README_splitgbs.txt]

Program: splitgbs (Tool for demultiplexing IonTorrent read files)
Version: 1.0 (07/25/2013)

Usage: splitgbs OUTPUT_DIRECTORY KEYFILE INPUT_FASTQ_GZ 

splitgbs demultiplexes a gzipped fastq file with single-end reads from
the IonTorrent semiconductor sequencing platform. The input filename is
given with the command line argument INPUT_FASTQ_GZ. Gzipped fastq file for
individual samples are written to OUTPUT_DIRECTORY. The mapping "barcode
-> sample name" is specified in KEYFILE. The IonTorrent specific linker
sequence (CGAT) is automatically appended to the barcode and need not be
specified in KEYFILE. Reads that could be assigned to a barcode, are
written to the file "undetermined.fq.gz". Reads shorter than 30bp are
not demultiplexed and also written to "undetermined.fq.gz".

OUTPUT_DIRECTORY has to exist. It will not created. Existing content
will be overwritten.

-- KEYFILE FORMAT --

The KEYFILE has two columns separated by a TAB character. The first
column contains the barcode sequence in upper case letters. The second
column contains the sample name, which will be used as the filename of
the output files in OUTPUT_DIRECTORY.

-- INSTALLATION --

Create a new directory DIR and copy the Makefile and C source code file
(splitgbs.c) to DIR. Change the current working directory to DIR and execute the
command "make". This will create the splitgbs executable.
