# Supplementary material for: Application of Genotyping-by-Sequencing on Semiconductor Sequencing Platforms: A Comparison of Genetic and Reference-Based Marker Ordering in Barley
Source: PLoS One. 2013 Oct 3;8(10):e76925. doi: 10.1371/journal.pone.0076925 (PMC3789676; doi:10.1371/journal.pone.0076925)
Supplement: Text S3 — Custom AWK script for genotype calling. (ZIP) [file pone.0076925.s006.zip]

Archive with 3 entries (3 files):
- README_gen_call.awk.txt
- gen_call.awk
- gen_call_conf_example.txt
