# Supplementary material for: Application of Genotyping-by-Sequencing on Semiconductor Sequencing Platforms: A Comparison of Genetic and Reference-Based Marker Ordering in Barley
Source: PLoS One. 2013 Oct 3;8(10):e76925. doi: 10.1371/journal.pone.0076925 (PMC3789676; doi:10.1371/journal.pone.0076925)
Supplement: Text S3 — Custom AWK script for genotype calling. (ZIP) [file pone.0076925.s006.zip › README_gen_call.awk.txt]

Program: gen_call.awk (Tool for filtering SAMtools output)
Version: 1.0 (07/25/2013)

Usage: cat VCFILE | gen_call.awk CONFIG_FILE > OUTPUT_FILE

gen_call.awk filters SNP and genotype calls produced by the samtools
mpileup/bcftools pipeline. The input in VCF format is read from standard
input (STDIN). SNP are filtered for quality (column QUAL in
the VCF). Genotype calls with bad quality or coverage are set to
missing. SNP with low minor allele frequency or excessive heterozygous/
missing calls are removed.

Filtering criteria are specified in CONFIG_FILE, which is provided as
a command line parameter to gen_call.awk.

gen_call.awk writes output to STDOUT. It can be redirected to a file by
using shell output redirection ("> OUTPUTFILE").

-- CONFIGURATION FILE FORMAT --

An example configuration file is provided (gen_call_conf_example.txt).
The configuration file contains two columns separated by either SPACE or
TAB. There are seven parameter. Abbreviated parameter names are to be specified in
the first column of CONFIG_FILE (abbreviations are given below in brackets) .
Values are specified in the second of CONFIG_FILE.  

minimum genotype quality for homozygous calls (as given by SAMtools) [ qhom ]
minimum genotype coverage for homozygous calls [ chom ]
minimum genotype quality for heteroygous calls (as given by SAMtools) [ qhet ]
minimum genotype coverage for heteroygous calls [ chet ]
maximum fraction of missing genotype calls [ m ]
minimum minor allele frequency [ f ]
maximum fraction of heterozygous calls [ h ]

-- INSTALLATION --

gen_call.awk is an AWK script that does not need any installation. It
has been successfully run with gawk 3.1.5 and 3.1.7.

If the file gen_call.awk is not located in a directory that in the UNIX PATH variable,
you have to specify the absolute path to gen_call.awk on the command line. 
