# Supplementary material for: Application of Genotyping-by-Sequencing on Semiconductor Sequencing Platforms: A Comparison of Genetic and Reference-Based Marker Ordering in Barley
Source: PLoS One. 2013 Oct 3;8(10):e76925. doi: 10.1371/journal.pone.0076925 (PMC3789676; doi:10.1371/journal.pone.0076925)
Supplement: Text S3 — Custom AWK script for genotype calling. (ZIP) [file pone.0076925.s006.zip › gen_call.awk]

#!/bin/awk -f

BEGIN{
 OFS ="\t"
 if(ARGC < 2)
  exit 1

 # parse input file
 while(getline < ARGV[1])
  param[$1] = $2
 qual_hom = param["qhom"] # minimum quality for homs
 coverage_hom = param["chom"] # minimum coverage for homs
 qual_het = param["qhet"] # minimum quality for hets
 coverage_het = param["chet"] # minimum coverage for hets
 missing = param["m"] # maximum missing rate
 het = param["h"] # maximum fraction of heterozygous calls
 maf = param["f"] # minimum MAF

 # print parameter to header
 print "#qual = "qual_hom, qual_het, "coverage = "coverage_hom, coverage_het, "missing = "missing, "het = "het, "maf = "maf
 ARGV[1] = ARGV[2]
 ARGC = ARGC - 1

 header = 0
}

# write column headers
/^#CHROM/ && !header {
  printf "contig\tpos\tref\talt\tqual"
  for ( i = 10; i <= NF; i++){
  # sub("/.*$", "", $i)
   printf "\t"$i
  }
  printf "\n"
  header = 1
 }


!/^#/{

 # exclude indels and SNP with samtools quality less than 40
 if(!(length($4) == 1 && length($5) == 1 && $6 >= 40))
  next

 # exclude positions where the reference is N 
 if($4 == "N")
  next
 delete(h)

 for ( i = 10; i <= NF; i++){
  split($i, a, ":")
  if(a[1] == "1/1")
   g=2
  else if(a[1] == "0/1")
   g=1
  else if(a[1] == "0/0")
   g=0
  else
   g="NA"

  # Filter genotype calls for coverage. Set SNP below coverage threshold to "NA".
  if((g == 0 || g == 2) && a[3] >= coverage_hom && a[4] >= qual_hom)
   h[i] = g
  else if(g == 1 && a[3] >= coverage_het && a[4] >= qual_het)
   h[i] = g
  else
   h[i] = "NA"
 }
 delete(hist)

 for(i in h)
  hist[h[i]]++
 n = 0 + hist["NA"] 
 A = 0 + hist[0] 
 H = 0 + hist[1] 
 B = 0 + hist[2] 
 if(A + B + H == 0)
  next

 # calculate MAF
 if(B > A)
  m = (2*A + H) / 2 / (A+B+H)
 else
  m = (2*B + H) / 2 / (A+B+H)
 
 all = NF - 10 + 1

 # filter for missing data and too many heterozygous calls
 if(n <= missing * all && H <= het * (A+B+H) && m >= maf){
  # output results
  printf $1"\t"$2"\t"$4"\t"$5"\t"$6
  for ( i = 10; i <= NF; i++)
   printf "\t"h[i]
  printf "\n"
 }
}
