# Supplementary material for: Application of Genotyping-by-Sequencing on Semiconductor Sequencing Platforms: A Comparison of Genetic and Reference-Based Marker Ordering in Barley
Source: PLoS One. 2013 Oct 3;8(10):e76925. doi: 10.1371/journal.pone.0076925 (PMC3789676; doi:10.1371/journal.pone.0076925)
Supplement: Text S3 — Custom AWK script for genotype calling. (ZIP) [file pone.0076925.s006.zip › gen_call_conf_example.txt]

qhom 3 
chom 1
qhet 5
chet 3
h 0.1
f 0.05
m 0.9
