# Supplementary material for: Application of Genotyping-by-Sequencing on Semiconductor Sequencing Platforms: A Comparison of Genetic and Reference-Based Marker Ordering in Barley
Source: PLoS One. 2013 Oct 3;8(10):e76925. doi: 10.1371/journal.pone.0076925 (PMC3789676; doi:10.1371/journal.pone.0076925)
Supplement: Dataset S1 — Genotype calls for Morex x Barke RIL population. (ZIP) [file pone.0076925.s007.zip]

Archive with 11 entries (8 files):
- SupplementalDatasetS1/
- SupplementalDatasetS1/SupplementalDatasetS1_MorexBarkeRIL_maps_illumina_samtools.csv
- __MACOSX/
- __MACOSX/SupplementalDatasetS1/
- __MACOSX/SupplementalDatasetS1/._SupplementalDatasetS1_MorexBarkeRIL_maps_illumina_samtools.csv
- SupplementalDatasetS1/SupplementalDatasetS1_MorexBarkeRIL_maps_illumina_TASSEL.csv
- __MACOSX/SupplementalDatasetS1/._SupplementalDatasetS1_MorexBarkeRIL_maps_illumina_TASSEL.csv
- SupplementalDatasetS1/SupplementalDatasetS1_MorexBarkeRIL_maps_PGM_TASSEL.csv
- __MACOSX/SupplementalDatasetS1/._SupplementalDatasetS1_MorexBarkeRIL_maps_PGM_TASSEL.csv
- SupplementalDatasetS1/SupplementalDatasetS1_MorexBarkeRIL_maps_proton_samtools.csv
- __MACOSX/SupplementalDatasetS1/._SupplementalDatasetS1_MorexBarkeRIL_maps_proton_samtools.csv
